# Supplementary material for: Heterologous expression of a glycosyl hydrolase and cellular reprogramming enable Zymomonas mobilis growth on cellobiose
Source: PLoS One. 2020 Aug 14;15(8):e0226235. doi: 10.1371/journal.pone.0226235 (PMC7428164; doi:10.1371/journal.pone.0226235)
Supplement: S1 Data — (XLSX) [file pone.0226235.s013.xlsx]

## Sheet: intracellular
proteins	representative protein	uniprot ID	uniprot entry name	gene names	cellobiose/dextrose: intracellular (log2 Fold Change)	cellobiose/dextrose: intracellular (p-value)	sucrose/dextrose: intracellular (log2 Fold Change)	sucrose/dextrose: intracellular (p-value)
tr|Q9A9L2|Q9A9L2_CAUCR	Q9A9L2	Q9A9L2	Beta-D-glucosidase	CC_0968 GH3	3.05871	3.61459e-08	1.83511	3.33584e-07
Zm4|ZMO0003	ZMO0003	Q5NRM7	Adenylyl-sulfate kinase (EC 2.7.1.25) (APS kinase) (ATP adenosine-5'-phosphosulfate 3'-phosphotransferase) (Adenosine-5'-phosphosulfate kinase)	cysC ZMO0003	-0.482513	0.0426161	-0.40986	0.0106972
Zm4|ZMO0004	ZMO0004	Q5NRM6	Sulfate adenylyltransferase subunit 1 (EC 2.7.7.4) (ATP-sulfurylase large subunit) (Sulfate adenylate transferase) (SAT)	cysN ZMO0004	-0.0870488	0.171436	0.0778336	0.134082
Zm4|ZMO0005	ZMO0005	Q5NRM5	Sulfate adenylyltransferase subunit 2 (EC 2.7.7.4) (ATP-sulfurylase small subunit) (Sulfate adenylate transferase) (SAT)	cysD ZMO0005	-0.281386	0.0125262	-0.145414	0.0918804
Zm4|ZMO0006	ZMO0006	Q5NRM4	Siroheme synthase [Includes: Uroporphyrinogen-III C-methyltransferase (Urogen III methylase) (EC 2.1.1.107) (SUMT) (Uroporphyrinogen III methylase) (UROM); Precorrin-2 dehydrogenase (EC 1.3.1.76); Sirohydrochlorin ferrochelatase (EC 4.99.1.4)]	cysG ZMO0006	0.21	0.0407392	0.0798965	0.254537
Zm4|ZMO0007	ZMO0007	Q5NRM3	Phosphoadenosine phosphosulfate reductase (EC 1.8.4.8) (3'-phosphoadenylylsulfate reductase) (PAPS reductase, thioredoxin dependent) (PAPS sulfotransferase) (PAdoPS reductase)	cysH ZMO0007	0.959581	0.000619922	0.0927087	0.130484
Zm4|ZMO0008	ZMO0008	Q5NRM2	Sulfite reductase [NADPH] hemoprotein beta-component (SiR-HP) (SiRHP) (EC 1.8.1.2)	cysI ZMO0008	0.564099	0.000786167	0.193643	0.0012464
Zm4|ZMO0009	ZMO0009	Q5NRM1	Sulfite reductase [NADPH] flavoprotein alpha-component (SiR-FP) (EC 1.8.1.2)	cysJ ZMO0009	0.683633	4.28469e-05	0.0487529	0.241673
Zm4|ZMO0011	ZMO0011	Q5NRL9	Uncharacterized protein	ZMO0011	-1.209	0.000670468	-0.430989	0.00527875
Zm4|ZMO0012	ZMO0012	Q5NRL8	Oxygen-independent coproporphyrinogen III oxidase (EC 1.3.99.22)	ZMO0012	-0.703697	0.00301238	-0.176412	0.00402606
Zm4|ZMO0013	ZMO0013	Q5NRL7	dITP/XTP pyrophosphatase (EC 3.6.1.66) (Non-canonical purine NTP pyrophosphatase) (Non-standard purine NTP pyrophosphatase) (Nucleoside-triphosphate diphosphatase) (Nucleoside-triphosphate pyrophosphatase) (NTPase)	ZMO0013	-0.168895	0.303792	-0.0899041	0.381754
Zm4|ZMO0014	ZMO0014	Q5NRL6	Ribonuclease PH (RNase PH) (EC 2.7.7.56) (tRNA nucleotidyltransferase)	rph ZMO0014	-0.600769	0.000177798	-0.116605	0.040323
Zm4|ZMO0015	ZMO0015	Q5NRL5	Heat-inducible transcription repressor HrcA	hrcA ZMO0015	1.13554	9.67109e-05	0.41863	0.00999656
Zm4|ZMO0016	ZMO0016	Q5NRL4	Protein GrpE (HSP-70 cofactor)	grpE ZMO0016	0.356715	0.00196075	0.0452187	0.331674
Zm4|ZMO0017	ZMO0017	Q5NRL3	Fmu (Sun) domain protein	ZMO0017	0.214344	0.000874735	-0.03661	0.292332
Zm4|ZMO0018	ZMO0018	Q5NRL2	Ribulose-phosphate 3-epimerase (EC 5.1.3.1)	ZMO0018	-0.333576	0.0727475	-0.309893	0.0687517
Zm4|ZMO0019	ZMO0019	Q5NRL1	Heparinase II/III family protein	ZMO0019	-0.184703	0.0303769	-0.171245	0.0157459
Zm4|ZMO0020	ZMO0020	Q5NRL0	Uncharacterized protein	ZMO0020	-0.220964	0.142836	0.318783	0.00405398
Zm4|ZMO0021	ZMO0021	Q5NRK9	Uncharacterized protein	ZMO0021	-0.0666991	0.63509	0.548406	0.00188423
Zm4|ZMO0022	ZMO0022	Q5NRK8	Uncharacterized protein	ZMO0022	0.0366798	0.785622	0.385531	0.0223349
Zm4|ZMO0023	ZMO0023	Q5NRK7	Transcriptional regulator, AsnC family	ZMO0023	-0.460531	0.000762487	-0.269084	0.0229958
Zm4|ZMO0027	ZMO0027	Q5NRK3	Bifunctional purine biosynthesis protein PurH [Includes: IMP cyclohydrolase (EC 3.5.4.10) (IMP synthase) (Inosinicase) (ATIC); Phosphoribosylaminoimidazolecarboxamide formyltransferase (EC 2.1.2.3) (AICAR transformylase)]	purH ZMO0027	-0.440027	7.61034e-05	-0.231208	0.00640043
Zm4|ZMO0028	ZMO0028	Q5NRK2	Restriction endonuclease	ZMO0028	-0.249074	0.0411431	-0.15421	0.21394
Zm4|ZMO0029	ZMO0029	Q5NRK1	Sel1 domain protein repeat-containing protein	ZMO0029	0.292283	0.304811	-0.307472	0.46122
Zm4|ZMO0030	ZMO0030	Q5NRK0	Glyoxalase/bleomycin resistance protein/dioxygenase	ZMO0030	-0.155877	0.194293	-0.166294	0.173418
Zm4|ZMO0031	ZMO0031	Q5NRJ9	TonB-dependent receptor	ZMO0031	-0.549337	0.0914651	0.0729857	0.61199
Zm4|ZMO0033	ZMO0033	Q5NRJ7	UPF0260 protein ZMO0033	ZMO0033	-1.54737	0.000215024	-0.658438	0.00683227
Zm4|ZMO0035	ZMO0035	Q5NRJ5	Ankyrin	ZMO0035	2.14467	1.41955e-05	-0.12242	0.281667
Zm4|ZMO0036	ZMO0036	Q5NRJ4	Uncharacterized protein	ZMO0036	-0.995564	0.0310979	-0.686667	0.0328686
Zm4|ZMO0037	ZMO0037	Q5NRJ3	Putative PTS IIA-like nitrogen-regulatory protein PtsN	ZMO0037	0.508125	0.0152294	0.25949	0.0668553
Zm4|ZMO0038	ZMO0038	Q5NRJ2	Ribosome hibernation promoting factor (HPF)	hpf ZMO0038	1.93663	0.000129506	1.74949	1.95717e-05
Zm4|ZMO0039	ZMO0039	Q5NRJ1	DNA polymerase III, epsilon subunit (EC 2.7.7.7)	ZMO0039	-0.895945	3.86379e-05	-0.329865	0.00525503
Zm4|ZMO0040	ZMO0040	Q5NRJ0	Dephospho-CoA kinase (EC 2.7.1.24) (Dephosphocoenzyme A kinase)	coaE ZMO0040	-0.0851792	0.0554209	-0.260038	0.00203304
Zm4|ZMO0041	ZMO0041	Q5NRI9	Shikimate dehydrogenase (NADP(+)) (SDH) (EC 1.1.1.25)	aroE ZMO0041	-0.376298	0.00325308	-0.51696	0.00111155
Zm4|ZMO0043	ZMO0043	Q5NRI7	Maf-like protein ZMO0043	ZMO0043	0.529748	0.020713	0.236889	0.046294
Zm4|ZMO0044	ZMO0044	Q5NRI6	Sel1 domain protein repeat-containing protein	ZMO0044	0.306399	0.220076	0.0958665	0.652261
Zm4|ZMO0050	ZMO0050	Q5NRI0	Transcriptional regulator, LysR family	ZMO0050	0.526492	0.00166771	-0.398811	0.00347277
Zm4|ZMO0056	ZMO0056	Q5NRH4	Glutamine--fructose-6-phosphate aminotransferase [isomerizing] (EC 2.6.1.16) (D-fructose-6-phosphate amidotransferase) (GFAT) (Glucosamine-6-phosphate synthase) (Hexosephosphate aminotransferase) (L-glutamine--D-fructose-6-phosphate amidotransferase)	glmS ZMO0056	0.278538	0.00277401	-0.0163913	0.785725
Zm4|ZMO0057	ZMO0057	Q5NRH3	Phage protein	ZMO0057	-0.0262987	0.829436	-0.0341105	0.652954
Zm4|ZMO0059	ZMO0059	Q5NRH1	Glycerate kinase (EC 2.7.1.31)	ZMO0059	1.083	0.000199056	0.331284	0.0269736
Zm4|ZMO0060	ZMO0060	Q5NRH0	Uncharacterized protein	ZMO0060	-1.06132	0.000103767	-0.435238	0.000976023
Zm4|ZMO0061	ZMO0061	Q5NRG9	Histidine acid phosphatase	ZMO0061	1.02853	7.10029e-05	0.565518	0.000110163
Zm4|ZMO0062	ZMO0062	Q5NRG8	Aldo/keto reductase	ZMO0062	1.52466	1.73e-06	0.389157	4.29572e-05
Zm4|ZMO0064	ZMO0064	Q5NRG6	Porin	ZMO0064	0.00189996	0.992892	-0.015011	0.937969
Zm4|ZMO0068	ZMO0068	Q5NRG2	Sel1 domain protein repeat-containing protein	ZMO0068	1.35015	2.38625e-05	0.875972	0.000270863
Zm4|ZMO0070	ZMO0070	Q5NRG0	Glutaredoxin, GrxB family	ZMO0070	1.00327	0.000816881	0.358509	0.00212868
Zm4|ZMO0072	ZMO0072	Q5NRF8	NHL repeat-containing protein	ZMO0072	0.990888	3.19857e-05	0.433235	0.000228948
Zm4|ZMO0073	ZMO0073	Q5NRF7	CBS domain containing protein	ZMO0073	0.41933	0.000884799	0.141238	0.0215215
Zm4|ZMO0074	ZMO0074	Q5NRF6	Endoribonuclease YbeY (EC 3.1.-.-)	ybeY ZMO0074	-0.956825	0.00102806	-0.442338	0.0101534
Zm4|ZMO0075	ZMO0075	Q5NRF5	PhoH family protein	ZMO0075	0.655849	1.44904e-05	0.265625	0.0016623
Zm4|ZMO0077	ZMO0077	Q5NRF3	tRNA-2-methylthio-N(6)-dimethylallyladenosine synthase (EC 2.8.4.3) ((Dimethylallyl)adenosine tRNA methylthiotransferase MiaB) (tRNA-i(6)A37 methylthiotransferase)	miaB ZMO0077	-0.88389	0.000163799	-0.224074	0.0244802
Zm4|ZMO0078	ZMO0078	Q5NRF2	CheW protein	ZMO0078	0.0453282	0.287035	-0.0806778	0.149605
Zm4|ZMO0079	ZMO0079	Q5NRF1	Response regulator receiver protein	ZMO0079	-0.154464	0.241955	-0.0705425	0.611718
Zm4|ZMO0080	ZMO0080	Q5NRF0	Probable chemoreceptor glutamine deamidase CheD (EC 3.5.1.44)	cheD ZMO0080	-0.116664	0.218473	0.16338	0.112396
Zm4|ZMO0081	ZMO0081	Q5NRE9	Chemotaxis response regulator protein-glutamate methylesterase (EC 3.1.1.61)	cheB ZMO0081	-0.554035	2.09286e-05	-0.257797	0.000539933
Zm4|ZMO0082	ZMO0082	Q5NRE8	Chemotaxis protein methyltransferase (EC 2.1.1.80)	ZMO0082	-0.0675765	0.359521	-0.606104	0.000114591
Zm4|ZMO0083	ZMO0083	Q5NRE7	CheA signal transduction histidine kinase	ZMO0083	-0.499897	0.000551474	-0.653707	5.42028e-05
Zm4|ZMO0084	ZMO0084	Q5NRE6	CheX protein	ZMO0084	-1.35204	0.00270162	-0.829443	0.00696009
Zm4|ZMO0085	ZMO0085	Q5NRE5	Methyl-accepting chemotaxis sensory transducer	ZMO0085	0.61166	1.29979e-05	-0.40235	0.000195782
Zm4|ZMO0086	ZMO0086	Q5NRE4	(P)ppGpp synthetase I, SpoT/RelA (EC 2.7.6.5)	ZMO0086	0.771994	4.14192e-05	0.0898734	0.299683
Zm4|ZMO0087	ZMO0087	Q5NRE3	Uncharacterized protein	ZMO0087	-0.0840958	0.353214	-0.301307	0.0199168
Zm4|ZMO0090	ZMO0090	Q5NRE0	Short-chain dehydrogenase/reductase SDR	ZMO0090	0.790735	2.41939e-05	0.307259	0.000375493
Zm4|ZMO0092	ZMO0092	Q5NRD8	Uncharacterized protein	ZMO0092	-0.0715991	0.427352	-0.46865	0.00429835
Zm4|ZMO0094	ZMO0094	Q5NRD6	Biotin synthase (EC 2.8.1.6)	bioB ZMO0094	-0.645318	0.00225188	-0.269016	0.0244645
Zm4|ZMO0101	ZMO0101	Q5NRC9	NAD-dependent epimerase/dehydratase	ZMO0101	1.56343	4.28038e-05	0.294267	0.0213857
Zm4|ZMO0103	ZMO0103	Q5NRC7	Beta-lactamase	ZMO0103	-0.394354	8.7676e-05	-0.0967676	0.0939805
Zm4|ZMO0105	ZMO0105	Q5NRC5	3-isopropylmalate dehydratase large subunit (EC 4.2.1.33) (Alpha-IPM isomerase) (IPMI) (Isopropylmalate isomerase)	leuC ZMO0105	-0.395675	0.000319028	0.054517	0.0926976
Zm4|ZMO0106	ZMO0106	Q5NRC4	3-isopropylmalate dehydratase small subunit (EC 4.2.1.33) (Alpha-IPM isomerase) (IPMI) (Isopropylmalate isomerase)	leuD ZMO0106	-0.388244	0.000188081	-0.207325	0.00264587
Zm4|ZMO0107	ZMO0107	Q5NRC3	Uncharacterized protein	ZMO0107	-0.0546821	0.377089	-0.419298	0.000819005
Zm4|ZMO0110	ZMO0110	Q5NRC0	Glycosyl transferase family 2	ZMO0110	-2.57265	0.000603093	-1.29966	0.00606651
Zm4|ZMO0111	ZMO0111	Q5NRB9	ABC transporter related protein	ZMO0111	-0.701536	0.000246917	-0.232088	0.0134652
Zm4|ZMO0112	ZMO0112	Q5NRB8	Uncharacterized protein	ZMO0112	3.14062	0.000766033	0.330441	0.5723
Zm4|ZMO0113	ZMO0113	Q5NRB7	Para-aminobenzoate synthase, subunit I (EC 4.1.3.27)	ZMO0113	-0.88739	0.00161426	0.890181	0.000224801
Zm4|ZMO0114	ZMO0114	Q5NRB6	Glutamine amidotransferase of anthranilate synthase	ZMO0114	-0.0301975	0.859886	0.904861	1.97951e-05
Zm4|ZMO0115	ZMO0115	Q5NRB5	Aminotransferase class IV	ZMO0115	0.361938	0.00261805	0.584184	1.28233e-05
Zm4|ZMO0116	ZMO0116	Q5NRB4	Transcriptional regulator, BadM/Rrf2 family	ZMO0116	-1.11929	0.000533243	-0.669387	0.00704784
Zm4|ZMO0117	ZMO0117	Q5NRB3	Hydroxylamine reductase (EC 1.7.99.1) (Hybrid-cluster protein) (HCP) (Prismane protein)	hcp ZMO0117	0.027096	0.767491	0.370191	0.0115309
Zm4|ZMO0120	ZMO0120	Q5NRB0	Dihydroorotate dehydrogenase	ZMO0120	-0.0754621	0.0332038	-0.241004	0.00139578
Zm4|ZMO0121	ZMO0121	Q5NRA9	AAA ATPase central domain protein	ZMO0121	-0.185132	0.0081854	-0.164283	0.00473333
Zm4|ZMO0122	ZMO0122	Q5NRA8	Uncharacterized protein	ZMO0122	-0.00974396	0.942975	0.311207	0.0731335
Zm4|ZMO0124	ZMO0124	Q5NRA6	ATPase-like protein	ZMO0124	-1.7921	2.37433e-05	-0.318199	0.0154869
Zm4|ZMO0125	ZMO0125	Q5NRA5	Cys-tRNA(Pro)/Cys-tRNA(Cys) deacylase (EC 4.2.-.-)	ZMO0125	-0.618336	0.000659736	-0.0641298	0.506218
Zm4|ZMO0127	ZMO0127	Q5NRA3	S1/P1 nuclease	ZMO0127	0.72271	1.74863e-05	0.426188	0.000853651
Zm4|ZMO0128	ZMO0128	Q5NRA2	TonB-dependent receptor	ZMO0128	0.232947	0.173959	-0.458214	0.000386265
Zm4|ZMO0130	ZMO0130	P14924	Acid phosphatase (EC 3.1.3.2)	phoC ZMO0130	0.250011	0.0927024	-0.0577516	0.165916
Zm4|ZMO0131	ZMO0131	Q5NR99	Metallophosphoesterase	ZMO0131	0.679135	0.000888856	0.223866	0.00455262
Zm4|ZMO0137	ZMO0137	Q5NR93	Sel1 domain protein repeat-containing protein	ZMO0137	-0.210946	0.703155	-0.000176529	0.999569
Zm4|ZMO0139	ZMO0139	Q5NR91	Aminoglycoside phosphotransferase	ZMO0139	0.153898	0.156605	-0.281342	0.00689976
Zm4|ZMO0140	ZMO0140	Q5NR90	Protein tyrosine phosphatase (EC 3.1.3.2)	ZMO0140	-0.483729	0.0211594	-0.635695	0.00822264
Zm4|ZMO0142	ZMO0142	Q5NR88	Alanine racemase domain protein	ZMO0142	0.25389	0.00373873	0.089343	0.119966
Zm4|ZMO0143	ZMO0143	Q5NR87	ABC transporter related protein	ZMO0143	0.474397	0.000292095	0.162321	0.000825043
Zm4|ZMO0144	ZMO0144	Q5NR86	L-aspartate oxidase (EC 1.4.3.16)	ZMO0144	0.569129	2.44189e-05	0.273947	0.00281778
Zm4|ZMO0145	ZMO0145	Q5NR85	Peptidase M28	ZMO0145	1.60011	0.000140423	0.528502	0.00167066
Zm4|ZMO0148	ZMO0148	Q5NR82	Uncharacterized protein	ZMO0148	0.0890192	0.330594	0.275634	0.00741651
Zm4|ZMO0149	ZMO0149	Q5NR81	tRNA (guanine-N(7)-)-methyltransferase (EC 2.1.1.33) (tRNA (guanine(46)-N(7))-methyltransferase) (tRNA(m7G46)-methyltransferase)	trmB ZMO0149	-1.38644	0.000168654	-0.522477	0.00113795
Zm4|ZMO0150	ZMO0150	Q5NR80	GCN5-related N-acetyltransferase	ZMO0150	-0.837675	0.00572366	0.154115	0.35173
Zm4|ZMO0152	ZMO0152	Q5NR78	Pyruvate kinase (EC 2.7.1.40)	ZMO0152	-0.113414	0.00186215	0.0565515	0.146312
Zm4|ZMO0153	ZMO0153	Q5NR77	Probable transcriptional regulatory protein ZMO0153	ZMO0153	-1.60941	3.06556e-06	-0.547445	0.000142057
Zm4|ZMO0154	ZMO0154	Q5NR76	Crossover junction endodeoxyribonuclease RuvC (EC 3.1.22.4) (Holliday junction nuclease RuvC) (Holliday junction resolvase RuvC)	ruvC ZMO0154	-1.85485	0.000172033	-0.50884	0.126014
Zm4|ZMO0155	ZMO0155	Q5NR75	Holliday junction ATP-dependent DNA helicase RuvA (EC 3.6.4.12)	ruvA ZMO0155	-0.725526	0.0032923	-0.480445	0.00194273
Zm4|ZMO0156	ZMO0156	Q5NR74	Uncharacterized protein	ZMO0156	-0.300632	0.0187822	-0.345716	0.00234615
Zm4|ZMO0157	ZMO0157	Q5NR73	D-isomer specific 2-hydroxyacid dehydrogenase NAD-binding protein	ZMO0157	1.01706	3.70867e-08	0.338009	3.10308e-06
Zm4|ZMO0158	ZMO0158	Q5NR72	Holliday junction ATP-dependent DNA helicase RuvB (EC 3.6.4.12)	ruvB ZMO0158	0.280984	0.00967776	0.0957752	0.0737825
Zm4|ZMO0160	ZMO0160	Q5NR70	Thioesterase superfamily protein	ZMO0160	0.819517	0.0251771	0.211004	0.280052
Zm4|ZMO0161	ZMO0161	Q5NR69	MotA/TolQ/ExbB proton channel	ZMO0161	0.148328	0.0275389	0.15209	0.0392529
Zm4|ZMO0162	ZMO0162	Q5NR68	Protein TolR	ZMO0162	-0.330225	0.0247812	0.115528	0.0411259
Zm4|ZMO0164	ZMO0164	Q5NR66	Uncharacterized protein	ZMO0164	0.196427	0.0151635	0.242204	0.00690447
Zm4|ZMO0165	ZMO0165	Q5NR65	Protein TolB	tolB ZMO0165	-0.0268137	0.459063	0.29631	0.00126204
Zm4|ZMO0166	ZMO0166	Q5NR64	Peptidoglycan-associated lipoprotein	ZMO0166	0.615153	0.000227688	0.348961	0.00101431
Zm4|ZMO0169	ZMO0169	Q5NR61	Short-chain dehydrogenase/reductase SDR	ZMO0169	0.847986	3.97609e-06	0.0612403	0.337858
Zm4|ZMO0172	ZMO0172	Q5NR58	Phosphomethylpyrimidine synthase (EC 4.1.99.17) (Hydroxymethylpyrimidine phosphate synthase) (HMP-P synthase) (HMP-phosphate synthase) (HMPP synthase) (Thiamine biosynthesis protein ThiC)	thiC ZMO0172	-2.46172	1.30627e-05	-0.687583	0.000513579
Zm4|ZMO0173	ZMO0173	Q5NR57	Cell division protein ZapA	ZMO0173	-0.331781	0.0563912	-0.00113153	0.991831
Zm4|ZMO0174	ZMO0174	Q5NR56	SnoaL	ZMO0174	0.208502	0.124705	-0.075195	0.565532
Zm4|ZMO0175	ZMO0175	Q5NR55	Uncharacterized protein	ZMO0175	0.119952	0.563703	-0.272857	0.152241
Zm4|ZMO0176	ZMO0176	Q5NR54	Transketolase	ZMO0176	-1.66995	2.06622e-06	-0.584691	4.91264e-05
Zm4|ZMO0177	ZMO0177	P09316	Glyceraldehyde-3-phosphate dehydrogenase (GAPDH) (EC 1.2.1.12) (NAD-dependent glyceraldehyde-3-phosphate dehydrogenase)	gap ZMO0177	0.289653	0.000229548	0.125157	0.0443633
Zm4|ZMO0178	ZMO0178	P09404	Phosphoglycerate kinase (EC 2.7.2.3)	pgk ZMO0178	0.0439222	0.225944	0.0137858	0.760867
Zm4|ZMO0179	ZMO0179	Q5NR51	Fructose-bisphosphate aldolase (EC 4.1.2.13)	ZMO0179	1.52215	1.81379e-07	0.676168	0.000113184
Zm4|ZMO0180	ZMO0180	Q5NR50	4-hydroxy-3-methylbut-2-en-1-yl diphosphate synthase (flavodoxin) (EC 1.17.7.3) (1-hydroxy-2-methyl-2-(E)-butenyl 4-diphosphate synthase)	ispG ZMO0180	-0.342004	0.00693493	-0.0862074	0.160167
Zm4|ZMO0182	ZMO0182	Q5NR48	Adenosylhomocysteinase (EC 3.3.1.1) (S-adenosyl-L-homocysteine hydrolase) (AdoHcyase)	ahcY ZMO0182	-0.383889	0.0113342	-0.16475	0.00814499
Zm4|ZMO0183	ZMO0183	Q5NR47	ABC transporter related protein	ZMO0183	-0.735692	5.83284e-05	-0.343681	0.00228973
Zm4|ZMO0186	ZMO0186	Q5NR44	Cysteine--tRNA ligase (EC 6.1.1.16) (Cysteinyl-tRNA synthetase) (CysRS)	cysS ZMO0186	0.320096	0.000162361	-0.0344884	0.372769
Zm4|ZMO0187	ZMO0187	Q5NR43	Phospho-2-dehydro-3-deoxyheptonate aldolase (EC 2.5.1.54)	ZMO0187	-0.446738	0.000316334	-0.0716167	0.0830909
Zm4|ZMO0188	ZMO0188	Q5NR42	TonB-dependent siderophore receptor	ZMO0188	0.640555	0.00248384	0.221487	0.0215644
Zm4|ZMO0189	ZMO0189	Q5NR41	L-serine dehydratase 1 (EC 4.3.1.17)	ZMO0189	-0.0954831	0.204313	-0.0306661	0.346755
Zm4|ZMO0190	ZMO0190	Q5NR40	Transcriptional regulator, RpiR family	ZMO0190	-0.105819	0.372846	-0.97065	9.66037e-05
Zm4|ZMO0191	ZMO0191	Q5NR39	DSBA oxidoreductase	ZMO0191	0.630439	0.000203803	0.428458	0.000493554
Zm4|ZMO0192	ZMO0192	Q5NR38	Peptidase M48 Ste24p	ZMO0192	0.655925	0.0125277	0.589267	0.0202292
Zm4|ZMO0193	ZMO0193	Q5NR37	Ribonuclease E (RNase E) (EC 3.1.26.12)	rne ZMO0193	-0.407331	0.000199842	-0.100295	0.0212446
Zm4|ZMO0195	ZMO0195	Q5NR35	N-acetylmuramoyl-L-alanine amidase (EC 3.5.1.28)	ZMO0195	-0.511057	0.00220715	-0.371645	0.00983019
Zm4|ZMO0197	ZMO0197	Q5NR33	Penicillin-binding protein, 1A family	ZMO0197	1.57461	1.17755e-05	0.831721	5.39065e-05
Zm4|ZMO0198	ZMO0198	Q5NR32	Peptide chain release factor 2 (RF-2)	prfB ZMO0198	-0.428174	0.00040985	-0.32809	0.000855161
Zm4|ZMO0199	ZMO0199	Q5NR31	LexA repressor (EC 3.4.21.88)	lexA ZMO0199	-0.0418883	0.595985	0.0203593	0.844505
Zm4|ZMO0200	ZMO0200	Q5NR30	Anthranilate phosphoribosyltransferase (EC 2.4.2.18)	trpD ZMO0200	0.539945	1.33677e-05	-0.0119436	0.768693
Zm4|ZMO0201	ZMO0201	Q5NR29	Glutamine amidotransferase of anthranilate synthase	ZMO0201	0.0477596	0.51285	-0.185177	0.0126685
Zm4|ZMO0202	ZMO0202	Q5NR28	Methyl-accepting chemotaxis sensory transducer	ZMO0202	-0.338506	0.000212582	-0.520238	3.14632e-05
Zm4|ZMO0203	ZMO0203	Q5NR27	Transcriptional regulator, MerR family	ZMO0203	0.208951	0.240486	0.396468	0.0273871
Zm4|ZMO0205	ZMO0205	Q5NR25	NAD-dependent epimerase/dehydratase	ZMO0205	1.2486	3.46266e-06	0.280253	0.0194987
Zm4|ZMO0206	ZMO0206	Q5NR24	Glutamate 5-kinase (EC 2.7.2.11) (Gamma-glutamyl kinase) (GK)	proB ZMO0206	0.37043	0.00668084	-0.0623206	0.237668
Zm4|ZMO0207	ZMO0207	Q5NR23	GTPase Obg (EC 3.6.5.-) (GTP-binding protein Obg)	obg ZMO0207	0.163171	0.0146263	-0.217836	0.00507291
Zm4|ZMO0208	ZMO0208	Q5NR22	GCN5-related N-acetyltransferase	ZMO0208	0.299611	0.0032826	0.0865563	0.244673
Zm4|ZMO0209	ZMO0209	Q5NR21	50S ribosomal protein L27	rpmA ZMO0209	-1.24827	0.000206962	-0.415596	0.00188767
Zm4|ZMO0211	ZMO0211	Q5NR19	50S ribosomal protein L21	rplU ZMO0211	-0.77633	0.00100909	-0.379538	0.0120878
Zm4|ZMO0215	ZMO0215	Q5NR15	5-formyltetrahydrofolate cyclo-ligase (EC 6.3.3.2)	ZMO0215	0.07265	0.503246	0.184102	0.0733777
Zm4|ZMO0219	ZMO0219	Q5NR11	Helicase domain protein	ZMO0219	-0.660265	0.000183924	-0.0855884	0.154767
Zm4|ZMO0220	ZMO0220	Q5NR10	4Fe-4S ferredoxin iron-sulfur binding domain protein	ZMO0220	-0.840135	0.000626241	-0.474587	6.0134e-06
Zm4|ZMO0221	ZMO0221	Q5NR09	Transcriptional regulator, CarD family	ZMO0221	-1.93378	8.04786e-06	-0.830493	9.66911e-05
Zm4|ZMO0222	ZMO0222	Q5NR08	Uncharacterized protein	ZMO0222	-1.61445	5.51326e-06	-0.367536	0.0101896
Zm4|ZMO0223	ZMO0223	Q5NR07	Uncharacterized protein	ZMO0223	0.540623	0.00315707	-0.0570991	0.435389
Zm4|ZMO0224	ZMO0224	Q5NR06	Methionine biosynthesis protein MetW	ZMO0224	0.82356	2.17591e-05	0.23808	0.00329395
Zm4|ZMO0225	ZMO0225	Q5NR05	Homoserine O-acetyltransferase (HAT) (EC 2.3.1.31) (Homoserine transacetylase) (HTA)	metXA ZMO0225	0.303747	0.0168591	-0.166207	0.0773134
Zm4|ZMO0226	ZMO0226	Q5NR04	Short-chain dehydrogenase/reductase SDR	ZMO0226	0.597133	0.00165735	0.318137	0.00765256
Zm4|ZMO0227	ZMO0227	Q5NR03	DNA polymerase I (EC 2.7.7.7)	polA ZMO0227	-1.22967	1.47123e-05	-0.503838	9.33461e-05
Zm4|ZMO0230	ZMO0230	Q5NR00	ABC transporter related protein	ZMO0230	-0.191311	0.0599493	-0.0493825	0.583222
Zm4|ZMO0231	ZMO0231	Q5NQZ9	Uncharacterized protein	ZMO0231	-0.434314	0.00365609	-0.103599	0.594219
Zm4|ZMO0232	ZMO0232	Q5NQZ8	RNA methyltransferase, TrmH family, group 3	ZMO0232	-0.572833	0.000390022	-0.48557	6.78617e-05
Zm4|ZMO0233	ZMO0233	Q5NQZ7	Uncharacterized protein	ZMO0233	1.2674	0.000252494	0.545291	0.014394
Zm4|ZMO0234	ZMO0234	Q5NQZ6	Periplasmic serine endoprotease DegP-like (EC 3.4.21.107)	ZMO0234	0.700931	5.18804e-05	0.191324	0.000575248
Zm4|ZMO0236	ZMO0236	Q5NQZ4	Iron-sulfur cluster carrier protein	ZMO0236	-0.953612	0.000129704	-0.24181	0.00275078
Zm4|ZMO0238	ZMO0238	Q5NQZ2	ATP synthase subunit delta (ATP synthase F(1) sector subunit delta) (F-type ATPase subunit delta) (F-ATPase subunit delta)	atpH ZMO0238	-1.41511	0.00112538	-0.761615	0.0149175
Zm4|ZMO0239	ZMO0239	Q5NQZ1	ATP synthase subunit alpha (EC 3.6.3.14) (ATP synthase F1 sector subunit alpha) (F-ATPase subunit alpha)	atpA ZMO0239	-0.939837	1.22416e-05	-0.196856	0.023573
Zm4|ZMO0240	ZMO0240	Q5NQZ0	ATP synthase gamma chain (ATP synthase F1 sector gamma subunit) (F-ATPase gamma subunit)	atpG ZMO0240	-0.533725	0.00104942	-0.297311	0.00600205
Zm4|ZMO0241	ZMO0241	Q5NQY9	ATP synthase subunit beta (EC 3.6.3.14) (ATP synthase F1 sector subunit beta) (F-ATPase subunit beta)	atpD ZMO0241	-0.538545	9.65151e-05	-0.136445	0.0307439
Zm4|ZMO0242	ZMO0242	Q5NQY8	H+transporting two-sector ATPase delta/epsilon subunit	ZMO0242	-0.647298	0.00137898	-0.163268	0.114825
Zm4|ZMO0243	ZMO0243	Q5NQY7	Uncharacterized protein	ZMO0243	-0.53845	0.00379875	-0.111756	0.326936
Zm4|ZMO0244	ZMO0244	Q5NQY6	Histone family protein DNA-binding protein	ZMO0244	-0.911219	9.6369e-07	-0.265308	0.0036048
Zm4|ZMO0246	ZMO0246	Q5NQY4	ATP-dependent protease subunit HslV (EC 3.4.25.2)	hslV ZMO0246	0.728455	0.00582562	0.198262	0.0467466
Zm4|ZMO0247	ZMO0247	Q5NQY3	ATP-dependent protease ATPase subunit HslU	ZMO0247	0.607229	5.48482e-05	0.22434	0.00155564
Zm4|ZMO0249	ZMO0249	Q5NQY1	50S ribosomal protein L33	rpmG ZMO0249	-1.2024	6.00498e-05	-0.451315	0.00177911
Zm4|ZMO0250	ZMO0250	Q5NQY0	Response regulator receiver protein	ZMO0250	-0.464044	0.00211959	0.0327157	0.748906
Zm4|ZMO0251	ZMO0251	Q5NQX9	Endoribonuclease L-PSP	ZMO0251	-0.266702	0.00824311	-0.325201	0.00251306
Zm4|ZMO0252	ZMO0252	Q5NQX8	Major intrinsic protein	ZMO0252	-0.594612	0.363131	2.66215	1.26152e-05
Zm4|ZMO0253	ZMO0253	Q5NQX7	Type I secretion outer membrane protein, TolC family	ZMO0253	-0.157216	0.74392	1.60296	0.00671741
Zm4|ZMO0254	ZMO0254	Q5NQX6	Type I secretion system ATPase	ZMO0254	-0.172858	0.603258	2.3569	5.35209e-06
Zm4|ZMO0255	ZMO0255	Q5NQX5	Type I secretion membrane fusion protein, HlyD family	ZMO0255	-0.383685	0.262461	2.28837	1.69018e-05
Zm4|ZMO0256	ZMO0256	Q5NQX4	D-lactate dehydrogenase (EC 1.1.1.28)	ZMO0256	0.182814	0.0563091	0.436555	0.000119507
Zm4|ZMO0257	ZMO0257	Q5NQX3	Two component transcriptional regulator, winged helix family	ZMO0257	0.951932	5.07793e-06	0.200457	0.00790039
Zm4|ZMO0258	ZMO0258	Q5NQX2	Histidine kinase	ZMO0258	0.654262	0.000499945	0.131592	0.0197936
Zm4|ZMO0260	ZMO0260	Q5NQX0	Cytochrome c biogenesis ATP-binding export protein CcmA (EC 3.6.3.41) (Heme exporter protein A)	ccmA cycV ZMO0260	0.0750725	0.658974	-0.225481	0.215299
Zm4|ZMO0263	ZMO0263	Q5NQW7	Uncharacterized protein	ZMO0263	-0.139439	0.17703	0.424046	0.00437127
Zm4|ZMO0264	ZMO0264	Q5NQW6	Uncharacterized protein	ZMO0264	-0.575574	0.00143299	0.0575093	0.454075
Zm4|ZMO0265	ZMO0265	Q5NQW5	Uncharacterized protein	ZMO0265	-0.666622	0.0105402	-0.666843	0.000942756
Zm4|ZMO0267	ZMO0267	Q5NQW3	Uncharacterized protein	ZMO0267	-0.623628	0.00112933	-0.052171	0.599352
Zm4|ZMO0268	ZMO0268	Q5NQW2	Uncharacterized protein	ZMO0268	0.135001	0.0509365	0.494775	0.00152455
Zm4|ZMO0269	ZMO0269	Q5NQW1	Uncharacterized protein	ZMO0269	-0.4218	0.0028113	0.339289	0.00569769
Zm4|ZMO0270	ZMO0270	Q5NQW0	Uncharacterized protein	ZMO0270	0.00694998	0.933509	0.629062	0.000190357
Zm4|ZMO0271	ZMO0271	Q5NQV9	Apolipoprotein N-acyltransferase (ALP N-acyltransferase) (EC 2.3.1.-)	lnt ZMO0271	0.104334	0.0357042	-0.013474	0.709338
Zm4|ZMO0273	ZMO0273	Q5NQV7	S-adenosylmethionine synthase (AdoMet synthase) (EC 2.5.1.6) (MAT) (Methionine adenosyltransferase)	metK ZMO0273	-0.470744	8.41854e-05	-0.0735188	0.139887
Zm4|ZMO0274	ZMO0274	Q5NQV6	RNA polymerase sigma-54 factor	ZMO0274	0.716159	0.000109511	0.167103	0.0742766
Zm4|ZMO0275	ZMO0275	Q5NQV5	ABC transporter related protein	ZMO0275	-0.372145	0.00337795	-0.267202	0.00567187
Zm4|ZMO0276	ZMO0276	Q5NQV4	OstA family protein	ZMO0276	0.204229	0.00390466	0.206798	0.00458301
Zm4|ZMO0277	ZMO0277	Q5NQV3	Uncharacterized protein	ZMO0277	-0.0393235	0.705148	-0.121418	0.0665861
Zm4|ZMO0278	ZMO0278	Q5NQV2	3'-5' exonuclease	ZMO0278	-0.990398	2.50806e-05	-0.567523	0.00122306
Zm4|ZMO0279	ZMO0279	Q5NQV1	Cold-shock DNA-binding domain protein	ZMO0279	-0.732948	7.33634e-06	-0.263036	0.000752578
Zm4|ZMO0281	ZMO0281	Q5NQU9	Transcriptional regulator, TetR family	ZMO0281	0.47905	0.0178742	0.234601	0.046272
Zm4|ZMO0282	ZMO0282	Q5NQU8	Efflux transporter, RND family, MFP subunit	ZMO0282	0.539273	0.000224255	0.0545599	0.270567
Zm4|ZMO0283	ZMO0283	Q5NQU7	Efflux pump membrane transporter	ZMO0283	0.379768	0.000463747	0.0799824	0.127142
Zm4|ZMO0285	ZMO0285	Q5NQU5	RND efflux system, outer membrane lipoprotein, NodT family	ZMO0285	0.770397	0.00138182	-0.0244916	0.66589
Zm4|ZMO0286	ZMO0286	Q5NQU4	Uncharacterized protein	ZMO0286	1.10406	0.000235956	0.782671	3.53577e-05
Zm4|ZMO0287	ZMO0287	Q5NQU3	Efflux transporter, RND family, MFP subunit	ZMO0287	0.391437	0.00040137	0.168196	0.0406994
Zm4|ZMO0290	ZMO0290	Q5NQU0	Uncharacterized protein	ZMO0290	1.74835	1.61983e-05	0.704787	0.00199065
Zm4|ZMO0293	ZMO0293	Q5NQT7	Sugar transporter (EC 1.3.1.74)	ZMO0293	-0.00780242	0.958316	0.482651	0.0168092
Zm4|ZMO0294	ZMO0294	Q9FDL9	50S ribosomal protein L28	rpmB ZMO0294	-0.966016	0.000314148	-0.22731	0.0705694
Zm4|ZMO0296	ZMO0296	H2VFS7	tRNA-specific adenosine deaminase (EC 3.5.4.33)	tadA ZMO0296	0.6088	0.00660042	0.232226	0.0630499
Zm4|ZMO0297	ZMO0297	Q5NQT3	Uncharacterized protein	ZMO0297	0.138191	0.0509542	-0.334906	0.00240826
Zm4|ZMO0298	ZMO0298	H2VFR3	Uncharacterized protein	ZMO0298	0.465593	0.00159585	0.0702167	0.105743
Zm4|ZMO0299	ZMO0299	Q9FDL5	Phosphoribosylamine--glycine ligase (EC 6.3.4.13) (GARS) (Glycinamide ribonucleotide synthetase) (Phosphoribosylglycinamide synthetase)	purD ZMO0299	-0.796618	8.99613e-05	-0.520207	1.69978e-05
Zm4|ZMO0300	ZMO0300	Q9FDL4	Exodeoxyribonuclease 7 large subunit (EC 3.1.11.6) (Exodeoxyribonuclease VII large subunit) (Exonuclease VII large subunit)	xseA ZMO0300	-0.262796	0.0165177	-0.142933	0.126788
Zm4|ZMO0301	ZMO0301	Q5NQS9	PepSY-associated TM helix domain protein	ZMO0301	0.240385	0.502703	-0.569817	0.151149
Zm4|ZMO0303	ZMO0303	P57779	Ferrochelatase (EC 4.99.1.1) (Heme synthase) (Protoheme ferro-lyase)	hemH ZMO0303	-0.242338	0.0716925	0.0703824	0.298563
Zm4|ZMO0305	ZMO0305	H2VFL6	Stress responsive alpha-beta barrel domain protein	ZMO0305	0.418446	0.00678709	0.246007	0.0443313
Zm4|ZMO0306	ZMO0306	Q5NQS4	Glycosyl transferase group 1	ZMO0306	0.930809	1.66234e-05	0.24008	0.0019621
Zm4|ZMO0307	ZMO0307	Q5NQS3	Capsule polysaccharide biosynthesis protein	ZMO0307	0.589652	0.00787343	0.0060876	0.951655
Zm4|ZMO0309	ZMO0309	Q5NQS1	Short-chain dehydrogenase/reductase SDR	ZMO0309	2.4417	1.24362e-05	1.87677	2.43175e-05
Zm4|ZMO0311	ZMO0311	Q5NQR9	Pyrroline-5-carboxylate reductase (P5C reductase) (P5CR) (EC 1.5.1.2) (PCA reductase)	proC ZMO0311	1.19581	2.49935e-06	0.181546	0.000234717
Zm4|ZMO0312	ZMO0312	H2VFP4	Amidohydrolase (EC 3.5.1.32)	ZMO0312	1.96824	2.17473e-06	0.752089	0.000335976
Zm4|ZMO0313	ZMO0313	H2VFS6	Uncharacterized protein	ZMO0313	1.97841	3.31179e-06	0.604174	0.00062117
Zm4|ZMO0314	ZMO0314	Q5NQR6	Phospholipase D/Transphosphatidylase	ZMO0314	0.850357	0.00256584	0.0377175	0.745122
Zm4|ZMO0315	ZMO0315	H2VFR5	Uncharacterized protein	ZMO0315	-0.863898	0.000214598	-0.573251	0.00233314
Zm4|ZMO0318	ZMO0318	Q5NQR2	Short-chain dehydrogenase/reductase SDR	ZMO0318	2.27218	3.7619e-05	1.68755	2.56408e-05
Zm4|ZMO0321	ZMO0321	Q5NQQ9	Dihydrofolate reductase region	ZMO0321	-0.674311	0.00363421	-0.604543	0.0034949
Zm4|ZMO0322	ZMO0322	Q5NQQ8	Riboflavin biosynthesis protein (EC 2.7.1.26) (EC 2.7.7.2)	ZMO0322	-0.18551	0.130273	-0.230102	0.0325029
Zm4|ZMO0323	ZMO0323	Q5NQQ7	Isoleucine--tRNA ligase (EC 6.1.1.5) (Isoleucyl-tRNA synthetase) (IleRS)	ileS ZMO0323	-0.701814	0.000152356	-0.299787	0.00033073
Zm4|ZMO0325	ZMO0325	Q5NQQ5	Uncharacterized protein	ZMO0325	-0.615071	0.0849017	-0.837922	0.0182874
Zm4|ZMO0326	ZMO0326	Q5NQQ4	NADPH-dependent 7-cyano-7-deazaguanine reductase (EC 1.7.1.13) (7-cyano-7-carbaguanine reductase) (NADPH-dependent nitrile oxidoreductase) (PreQ(0) reductase)	queF ZMO0326	0.60896	0.00143553	-0.447527	0.00737434
Zm4|ZMO0327	ZMO0327	Q5NQQ3	Sulfurtransferase	ZMO0327	0.904951	2.43875e-06	0.153751	0.00404399
Zm4|ZMO0328	ZMO0328	Q5NQQ2	Elongation factor P (EF-P)	efp ZMO0328	-1.0715	0.000440391	-0.376741	0.0118973
Zm4|ZMO0329	ZMO0329	Q5NQQ1	Inositol-1-monophosphatase (EC 3.1.3.25)	ZMO0329	-0.777439	0.000963627	-0.262967	0.000843207
Zm4|ZMO0331	ZMO0331	Q5NQP9	Uncharacterized protein	ZMO0331	1.85618	0.000744117	-0.146045	0.269569
Zm4|ZMO0332	ZMO0332	H2VFR1	Thiamine-phosphate synthase (TP synthase) (TPS) (EC 2.5.1.3) (Thiamine-phosphate pyrophosphorylase) (TMP pyrophosphorylase) (TMP-PPase)	thiE ZMO0332	0.094597	0.206993	-0.072017	0.115259
Zm4|ZMO0335	ZMO0335	H2VFL8	ATPase MipZ	ZMO0335	0.393863	0.00281999	-0.222409	0.0560116
Zm4|ZMO0339	ZMO0339	H2VFN7	Phosphomannomutase (EC 5.4.2.8)	ZMO0339	0.263146	0.000461607	0.130027	0.0285909
Zm4|ZMO0341	ZMO0341	Q5NQN9	Short-chain dehydrogenase/reductase SDR	ZMO0341	0.641637	5.29536e-05	0.396212	0.0046989
Zm4|ZMO0342	ZMO0342	Q5NQN8	Aminotransferase (EC 2.6.1.-)	ZMO0342	-0.763384	0.000162761	-0.0915521	0.0115563
Zm4|ZMO0343	ZMO0343	Q5NQN7	Aminotransferase class IV	ZMO0343	-2.10113	1.16061e-05	-0.607271	0.000606117
Zm4|ZMO0344	ZMO0344	Q5NQN6	Peptidase U62 modulator of DNA gyrase	ZMO0344	0.245249	7.42784e-05	-0.122173	0.00128283
Zm4|ZMO0345	ZMO0345	Q5NQN5	Endonuclease/exonuclease/phosphatase	ZMO0345	0.761458	0.000361009	0.214886	0.067357
Zm4|ZMO0347	ZMO0347	Q5NQN3	RNA-binding protein Hfq	hfq ZMO0347	-0.247562	0.00131466	-0.212581	0.00753799
Zm4|ZMO0348	ZMO0348	Q5NQN2	GTPase HflX (GTP-binding protein HflX)	hflX ZMO0348	-0.350244	0.000737429	-0.36574	0.000348649
Zm4|ZMO0349	ZMO0349	Q5NQN1	UPF0301 protein ZMO0349	ZMO0349	-1.35959	5.24139e-05	-0.349976	0.0134205
Zm4|ZMO0350	ZMO0350	Q5NQN0	Putative ParB-like nuclease	ZMO0350	1.6873	3.22707e-05	0.360162	0.00682293
Zm4|ZMO0351	ZMO0351	Q5NQM9	Putative DNA helicase	ZMO0351	-0.328426	0.00227629	-0.426147	0.000673194
Zm4|ZMO0352	ZMO0352	Q5NQM8	Uncharacterized protein	ZMO0352	-0.0501399	0.37275	-0.160391	0.0275098
Zm4|ZMO0353	ZMO0353	Q5NQM7	4-diphosphocytidyl-2C-methyl-D-erythritol synthase	ZMO0353	0.661257	3.34126e-06	0.0970429	0.031637
Zm4|ZMO0354	ZMO0354	Q5NQM6	DNA mismatch repair protein MutL	mutL ZMO0354	0.891888	2.69376e-05	0.330182	0.00149015
Zm4|ZMO0355	ZMO0355	Q5NQM5	Cell shape determining protein, MreB/Mrl family	ZMO0355	-0.572695	0.000155649	-0.160077	0.0130494
Zm4|ZMO0356	ZMO0356	Q5NQM4	Rod shape-determining protein MreC	ZMO0356	-0.518832	1.59658e-05	-0.374781	0.000163171
Zm4|ZMO0359	ZMO0359	Q5NQM1	Penicillin-binding protein 2 (EC 2.4.1.129)	ZMO0359	-0.0754996	0.116879	-0.0450215	0.352371
Zm4|ZMO0360	ZMO0360	Q5NQM0	Rod shape-determining protein RodA	ZMO0360	-0.392671	0.000804946	0.0846993	0.363367
Zm4|ZMO0361	ZMO0361	Q5NQL9	Uncharacterized protein	ZMO0361	-0.601028	0.0104848	0.0598286	0.313467
Zm4|ZMO0362	ZMO0362	Q56998	UvrABC system protein B (Protein UvrB) (Excinuclease ABC subunit B)	uvrB ZMO0362	0.775793	0.000529153	1.17021	5.29641e-06
Zm4|ZMO0363	ZMO0363	P28720	Queuine tRNA-ribosyltransferase (EC 2.4.2.29) (Guanine insertion enzyme) (tRNA-guanine transglycosylase)	tgt ZMO0363	0.246425	0.00185202	-0.163985	0.0156693
Zm4|ZMO0364	ZMO0364	P28719	DNA ligase (EC 6.5.1.2) (Polydeoxyribonucleotide synthase [NAD(+)])	ligA lig ZMO0364	0.378549	0.00190747	0.0751409	0.270187
Zm4|ZMO0366	ZMO0366	P21906	Glucose facilitated diffusion protein	glf ZMO0366	0.663525	0.00730629	0.676734	0.00189896
Zm4|ZMO0367	ZMO0367	P21907	Glucose-6-phosphate 1-dehydrogenase (G6PD) (EC 1.1.1.49)	zwf ZMO0367	-0.187908	0.00539307	0.000809471	0.985572
Zm4|ZMO0368	ZMO0368	P21909	Phosphogluconate dehydratase (EC 4.2.1.12) (6-phosphogluconate dehydratase)	edd ZMO0368	0.298843	0.000190848	0.0767273	0.141198
Zm4|ZMO0369	ZMO0369	P21908	Glucokinase (EC 2.7.1.2) (Glucose kinase)	glk ZMO0369	0.178291	0.000175556	0.046835	0.260951
Zm4|ZMO0371	ZMO0371	H2VFR4	Aspartate racemase	ZMO0371	0.0873877	0.543553	-0.2343	0.107709
Zm4|ZMO0372	ZMO0372	P0DJA6	HTH-type transcriptional regulator Zrp (Global regulatory protein)	zrp ZMO0372	-0.56292	0.0245526	-0.196664	0.14405
Zm4|ZMO0374	ZMO0374	P0DJA3	Levansucrase (EC 2.4.1.10) (Beta-D-fructofuranosyl transferase) (Sucrose 6-fructosyl transferase)	sacB levU sucE2 ZMO0374	1.87948	0.00060638	3.90899	6.94312e-07
Zm4|ZMO0375	ZMO0375	P0DJA4	Extracellular sucrase (EC 3.2.1.26) (Beta-fructofuranosidase) (Invertase) (Protein B46) (Saccharase)	sacC invB sucE3 ZMO0375	-0.668752	0.111978	3.85393	1.14676e-05
Zm4|ZMO0376	ZMO0376	Q5NQK4	Lon protease (EC 3.4.21.53) (ATP-dependent protease La)	lon ZMO0376	-0.828732	4.19814e-05	-0.253487	0.00305774
Zm4|ZMO0377	ZMO0377	Q5NQK3	HhH-GPD family protein	ZMO0377	0.401357	0.0524675	-0.482664	0.026471
Zm4|ZMO0378	ZMO0378	Q5NQK2	Uncharacterized protein	ZMO0378	0.222674	0.384189	2.33574	0.00096142
Zm4|ZMO0379	ZMO0379	Q5NQK1	Phage terminase, large subunit, PBSX family	ZMO0379	0.0600053	0.919736	0.32659	0.334192
Zm4|ZMO0380	ZMO0380	Q5NQK0	Uncharacterized protein	ZMO0380	-1.74237	0.0879274	4.05669	0.000652051
Zm4|ZMO0383	ZMO0383	Q5NQJ7	Uncharacterized protein	ZMO0383	-0.852423	0.0850184	3.64418	2.4977e-05
Zm4|ZMO0387	ZMO0387	Q5NQJ3	Putative phage major head protein	ZMO0387	-0.0980627	0.667212	3.04624	3.12129e-07
Zm4|ZMO0388	ZMO0388	Q5NQJ2	Uncharacterized protein	ZMO0388	0.269693	0.633563	1.24019	0.0371961
Zm4|ZMO0389	ZMO0389	Q5NQJ1	Constituent protein	ZMO0389	-0.275126	0.632663	3.55657	0.000803498
Zm4|ZMO0390	ZMO0390	Q5NQJ0	Uncharacterized protein	ZMO0390	1.08446	0.01406	3.19621	0.000606295
Zm4|ZMO0393	ZMO0393	Q5NQI7	Uncharacterized protein	ZMO0393	0.305477	0.72089	-0.131077	0.788206
Zm4|ZMO0394	ZMO0394	Q5NQI6	Uncharacterized protein	ZMO0394	-0.0026238	0.997319	1.75768	0.0601045
Zm4|ZMO0395	ZMO0395	Q5NQI4	Uncharacterized protein	ZMO0395	0.458454	0.449285	1.23428	0.0430839
Zm4|ZMO0398	ZMO0398	Q5NQI2	Uncharacterized protein	ZMO0398	-0.437123	0.0318678	1.95939	0.000276486
Zm4|ZMO0399	ZMO0399	Q5NQI1	Uncharacterized protein	ZMO0399	-0.650409	0.102714	3.5697	1.84248e-06
Zm4|ZMO0400	ZMO0400	Q5NQI0	Uncharacterized protein	ZMO0400	0.685006	0.00929492	1.62264	0.000151174
Zm4|ZMO0401	ZMO0401	Q5NQH9	Diguanylate cyclase/phosphodiesterase	ZMO0401	0.324749	0.0422949	-0.109642	0.411882
Zm4|ZMO0402	ZMO0402	Q5NQH8	Ribosomal RNA large subunit methyltransferase E (EC 2.1.1.166) (23S rRNA Um2552 methyltransferase) (rRNA (uridine-2'-O-)-methyltransferase)	rlmE ftsJ rrmJ ZMO0402	-0.236762	0.00409264	-0.258712	0.0026203
Zm4|ZMO0403	ZMO0403	Q5NQH7	Ppx/GppA phosphatase	ZMO0403	0.849699	0.00116	0.112648	0.124859
Zm4|ZMO0405	ZMO0405	Q5NQH5	ATP-dependent Clp protease, ATP-binding subunit clpA	ZMO0405	-0.0176265	0.725981	0.317674	2.95009e-05
Zm4|ZMO0406	ZMO0406	Q5NQH4	Transport permease protein	ZMO0406	0.358328	0.00206138	-0.0932805	0.327748
Zm4|ZMO0407	ZMO0407	Q5NQH3	GcrA cell cycle regulator	ZMO0407	0.130796	0.391211	-0.00463427	0.973216
Zm4|ZMO0408	ZMO0408	Q5NQH2	Acetylornithine aminotransferase (ACOAT) (EC 2.6.1.11)	argD ZMO0408	-0.325711	0.00405899	-0.117185	0.0159443
Zm4|ZMO0409	ZMO0409	Q5NQH1	Ornithine carbamoyltransferase (OTCase) (EC 2.1.3.3)	argF ZMO0409	-0.520805	0.000251476	-0.205322	0.000367742
Zm4|ZMO0410	ZMO0410	Q5NQH0	33 kDa chaperonin	ZMO0410	-0.664102	0.000308691	-0.172576	0.0348337
Zm4|ZMO0411	ZMO0411	Q5NQG9	DNA topoisomerase 4 subunit B (EC 5.99.1.3) (Topoisomerase IV subunit B)	parE ZMO0411	-0.250567	0.0405657	-0.430896	0.00244965
Zm4|ZMO0414	ZMO0414	Q5NQG6	MJ0042 family finger-like protein	ZMO0414	0.440053	0.00169022	0.16093	0.0171404
Zm4|ZMO0416	ZMO0416	Q5NQG4	Cell division ATP-binding protein FtsE	ZMO0416	0.127478	0.234834	-0.0959416	0.436271
Zm4|ZMO0417	ZMO0417	Q5NQG3	Uncharacterized protein	ZMO0417	0.727837	0.00361817	-0.0175479	0.921708
Zm4|ZMO0418	ZMO0418	Q5NQG2	Uncharacterized protein	ZMO0418	-0.126469	0.769982	-0.427062	0.325163
Zm4|ZMO0419	ZMO0419	Q5NQG1	Phospholipid/glycerol acyltransferase	ZMO0419	-0.397853	0.0060894	-0.491466	0.0019836
Zm4|ZMO0420	ZMO0420	Q04983	Cyclohexadienyl dehydrogenase (Arogenate dehydrogenase) (ADH) (EC 1.3.1.43) (Prephenate dehydrogenase) (PDH) (EC 1.3.1.12)	tyrC ZMO0420	-0.617637	0.000809748	-0.574026	0.00588116
Zm4|ZMO0421	ZMO0421	P34037	Histidinol-phosphate aminotransferase (EC 2.6.1.9) (Imidazole acetol-phosphate transaminase)	hisC hisH ZMO0421	-0.290893	0.00143697	-0.468656	0.000136181
Zm4|ZMO0422	ZMO0422	Q5NQF8	Transcriptional regulator, BadM/Rrf2 family	ZMO0422	-0.351904	0.105585	-0.482987	0.0433614
Zm4|ZMO0423	ZMO0423	Q5NQF7	FeS assembly protein SufB	ZMO0423	0.00389324	0.935663	-0.122465	0.00166434
Zm4|ZMO0425	ZMO0425	Q5NQF5	FeS assembly ATPase SufC	ZMO0425	0.0474913	0.242211	-0.17697	0.0122694
Zm4|ZMO0426	ZMO0426	Q5NQF4	SufBD protein	ZMO0426	0.38605	0.0036855	-0.0583354	0.29823
Zm4|ZMO0427	ZMO0427	Q5NQF3	Cysteine desulfurase (EC 2.8.1.7)	ZMO0427	0.563301	1.83523e-05	-0.114047	0.0119184
Zm4|ZMO0428	ZMO0428	Q3V8G5	FeS assembly SUF system protein	ZMO0428	0.243739	0.0358349	0.0997832	0.0595215
Zm4|ZMO0429	ZMO0429	Q5NQF2	Iron-sulfur cluster assembly accessory protein	ZMO0429	-0.351499	0.00285021	-0.2953	0.00120276
Zm4|ZMO0430	ZMO0430	Q5NQF1	Pyrimidine 5'-nucleotidase	ZMO0430	-2.12014	2.7516e-05	-0.563495	0.000841599
Zm4|ZMO0431	ZMO0431	Q5NQF0	2,3,4,5-tetrahydropyridine-2,6-dicarboxylate N-succinyltransferase (EC 2.3.1.117) (Tetrahydrodipicolinate N-succinyltransferase) (THDP succinyltransferase) (THP succinyltransferase) (Tetrahydropicolinate succinylase)	dapD ZMO0431	-0.16266	0.0398925	-0.0392411	0.453031
Zm4|ZMO0432	ZMO0432	Q5NQE9	Arginase/agmatinase/formiminoglutamase	ZMO0432	0.338642	0.0221969	0.00691646	0.904442
Zm4|ZMO0433	ZMO0433	Q5NQE8	Guanylate kinase (EC 2.7.4.8) (GMP kinase)	gmk ZMO0433	-0.49684	0.014263	-0.426682	0.00898193
Zm4|ZMO0435	ZMO0435	Q5NQE6	17 kDa surface antigen	ZMO0435	2.01055	0.00198693	1.13844	0.00836893
Zm4|ZMO0439	ZMO0439	Q5NQE2	Pseudouridine synthase (EC 5.4.99.-)	ZMO0439	-0.795238	0.000153724	-0.278858	0.000795839
Zm4|ZMO0441	ZMO0441	Q5NQE0	ATP12 ATPase	ZMO0441	0.313721	0.000621008	-0.0139471	0.700654
Zm4|ZMO0442	ZMO0442	Q5NQD9	HAD-superfamily hydrolase, subfamily IA, variant 3	ZMO0442	1.26311	4.96759e-05	0.756576	5.07328e-05
Zm4|ZMO0443	ZMO0443	Q5NQD8	Ribonucleoside-diphosphate reductase subunit beta (EC 1.17.4.1)	ZMO0443	1.61731	6.74853e-06	0.398387	0.007056
Zm4|ZMO0444	ZMO0444	Q5NQD7	Lipolytic protein G-D-S-L family	ZMO0444	-0.847983	6.64414e-06	-0.218453	0.0357467
Zm4|ZMO0445	ZMO0445	Q5NQD6	Uncharacterized protein	ZMO0445	1.97014	0.000212742	-0.696871	0.00890806
Zm4|ZMO0447	ZMO0447	Q5NQD4	Uncharacterized protein	ZMO0447	0.430764	0.165303	-0.723858	0.0370021
Zm4|ZMO0449	ZMO0449	Q5NQD2	Uncharacterized protein	ZMO0449	0.361287	0.00288821	0.0410143	0.540074
Zm4|ZMO0452	ZMO0452	Q5NQC9	Pyrrolo-quinoline quinone	ZMO0452	0.107796	0.00805978	0.0401254	0.480585
Zm4|ZMO0453	ZMO0453	Q5NQC8	GTPase Der (GTP-binding protein EngA)	der ZMO0453	-0.423197	5.13364e-06	-0.155694	0.000111469
Zm4|ZMO0454	ZMO0454	Q5NQC7	Formate--tetrahydrofolate ligase (EC 6.3.4.3) (Formyltetrahydrofolate synthetase) (FHS) (FTHFS)	fhs ZMO0454	-0.673826	3.75808e-05	0.148047	0.0471635
Zm4|ZMO0456	ZMO0456	Q5NQC5	Ferredoxin	ZMO0456	-3.61456	3.19079e-05	-2.13709	0.168807
Zm4|ZMO0457	ZMO0457	P0DJA5	Glutamate uptake regulatory protein	grp ZMO0457	-0.441907	0.00677373	-0.215859	0.164159
Zm4|ZMO0458	ZMO0458	P0DJA1	Lipoprotein-releasing system ATP-binding protein LolD (EC 3.6.3.-)	lolD ZMO0458	-0.17859	0.198183	-0.487177	0.00746697
Zm4|ZMO0459	ZMO0459	Q5NQC2	Lipoprotein releasing system, transmembrane protein, LolC/E family	ZMO0459	0.202578	0.0430332	-0.222227	0.001321
Zm4|ZMO0460	ZMO0460	P0DJA8	Proline--tRNA ligase (EC 6.1.1.15) (Prolyl-tRNA synthetase) (ProRS)	proS ZMO0460	-0.327629	0.0157322	-0.39292	0.00201357
Zm4|ZMO0462	ZMO0462	Q5NQB9	CTP synthase (EC 6.3.4.2) (Cytidine 5'-triphosphate synthase) (Cytidine triphosphate synthetase) (CTP synthetase) (CTPS) (UTP--ammonia ligase)	pyrG ZMO0462	-1.37659	2.10131e-05	-0.402185	3.61473e-05
Zm4|ZMO0465	ZMO0465	Q5NQB6	Triosephosphate isomerase (TIM) (TPI) (EC 5.3.1.1) (Triose-phosphate isomerase)	tpiA ZMO0465	1.01076	1.39344e-05	0.259417	0.0122548
Zm4|ZMO0467	ZMO0467	Q5NQB4	Peptidylprolyl isomerase (EC 5.2.1.8)	ZMO0467	-0.0679639	0.0199189	-0.176137	0.0057291
Zm4|ZMO0468	ZMO0468	Q5NQB3	Anthranilate synthase component 1 (EC 4.1.3.27)	trpE ZMO0468	-0.0881932	0.0485295	-0.240371	0.000256122
Zm4|ZMO0469	ZMO0469	Q5NQB2	Uncharacterized protein	ZMO0469	0.5917	0.00269739	0.23312	0.0199457
Zm4|ZMO0471	ZMO0471	Q5NQB0	Transcriptional regulator, LysR family	ZMO0471	0.502018	0.00341331	0.191094	0.0075815
Zm4|ZMO0472	ZMO0472	Q5NQA9	RpsU-divergently transcribed protein	ZMO0472	0.655917	0.0348765	-0.228004	0.341648
Zm4|ZMO0473	ZMO0473	Q5NQA8	6,7-dimethyl-8-ribityllumazine synthase (DMRL synthase) (LS) (Lumazine synthase) (EC 2.5.1.78)	ribH ZMO0473	-0.378125	0.000239698	-0.100484	0.0812251
Zm4|ZMO0474	ZMO0474	Q5NQA7	3,4-dihydroxy-2-butanone 4-phosphate synthase (DHBP synthase) (EC 4.1.99.12)	ribB ZMO0474	0.146105	0.0236575	0.101153	0.0897408
Zm4|ZMO0475	ZMO0475	Q5NQA6	Riboflavin synthase, alpha subunit	ZMO0475	0.464901	0.000309697	0.136675	0.0171877
Zm4|ZMO0476	ZMO0476	Q5NQA5	Riboflavin biosynthesis protein RibD	ZMO0476	0.220328	0.0118602	-0.20936	0.000675813
Zm4|ZMO0478	ZMO0478	Q5NQA3	Two component transcriptional regulator, winged helix family	ZMO0478	-0.0128174	0.928077	0.635572	5.03693e-05
Zm4|ZMO0479	ZMO0479	Q5NQA2	Peptidoglycan-binding LysM	ZMO0479	0.110942	0.531248	0.881962	0.000951159
Zm4|ZMO0480	ZMO0480	Q5NQA1	Histidine kinase	ZMO0480	-0.634575	0.00122709	0.0812473	0.349392
Zm4|ZMO0481	ZMO0481	Q5NQA0	Uncharacterized protein	ZMO0481	0.390447	0.150149	1.1846	0.00050881
Zm4|ZMO0482	ZMO0482	Q5NQ99	Fructose-1,6-bisphosphatase	ZMO0482	0.832891	0.000463643	0.563242	0.00111197
Zm4|ZMO0483	ZMO0483	Q5NQ98	Homoserine dehydrogenase (EC 1.1.1.3)	ZMO0483	-0.532105	0.00100187	-0.339155	4.91318e-05
Zm4|ZMO0484	ZMO0484	Q5NQ97	MgtC/SapB transporter	ZMO0484	1.36351	0.0112004	0.168255	0.582661
Zm4|ZMO0485	ZMO0485	Q5NQ96	Acyl-CoA dehydrogenase domain protein	ZMO0485	1.0373	9.66564e-06	0.261235	0.00163995
Zm4|ZMO0486	ZMO0486	Q5NQ95	Uncharacterized protein	ZMO0486	1.3603	0.000133178	0.367333	0.00083238
Zm4|ZMO0487	ZMO0487	Q5NQ94	HpcH/HpaI aldolase	ZMO0487	0.898581	0.000227122	0.105046	0.00396849
Zm4|ZMO0488	ZMO0488	Q5NQ93	Uncharacterized protein	ZMO0488	-0.638609	0.000538377	-0.219441	0.0304255
Zm4|ZMO0490	ZMO0490	Q5NQ91	Oligopeptidase B (EC 3.4.21.83)	ZMO0490	0.531052	0.00023465	0.266314	0.0085167
Zm4|ZMO0491	ZMO0491	Q5NQ90	Peptidase M24	ZMO0491	1.70934	1.74601e-06	0.585759	0.000136972
Zm4|ZMO0492	ZMO0492	Q5NQ89	Nitrogen regulatory protein P-II	ZMO0492	0.151635	0.109476	1.02364	0.000469886
Zm4|ZMO0493	ZMO0493	Q5NQ88	Glutamine synthetase (EC 6.3.1.2)	ZMO0493	-0.610871	6.89094e-05	0.0985222	0.146006
Zm4|ZMO0495	ZMO0495	Q5NQ86	Uncharacterized protein	ZMO0495	0.442032	0.0019538	0.257177	0.000365657
Zm4|ZMO0496	ZMO0496	Q5NQ85	Surface antigen (D15)	ZMO0496	0.743691	9.6726e-05	0.233167	0.00455578
Zm4|ZMO0497	ZMO0497	Q5NQ84	Phosphoglycolate phosphatase	ZMO0497	-0.806374	0.000104676	-0.292946	0.000657127
Zm4|ZMO0498	ZMO0498	Q5NQ83	Bifunctional protein GlmU [Includes: UDP-N-acetylglucosamine pyrophosphorylase (EC 2.7.7.23) (N-acetylglucosamine-1-phosphate uridyltransferase); Glucosamine-1-phosphate N-acetyltransferase (EC 2.3.1.157)]	glmU ZMO0498	-0.140472	0.00806854	-0.075389	0.0499516
Zm4|ZMO0499	ZMO0499	Q5NQ82	Penicillin-binding protein, 1A family (EC 2.4.1.129)	ZMO0499	0.311077	0.00320973	0.00657275	0.906287
Zm4|ZMO0500	ZMO0500	Q5NQ81	Uncharacterized protein	ZMO0500	-1.73172	0.000151876	-1.52164	0.000258111
Zm4|ZMO0502	ZMO0502	Q5NQ79	Uncharacterized protein	ZMO0502	-0.312258	0.0039671	-0.122539	0.0900384
Zm4|ZMO0503	ZMO0503	Q5NQ78	Glycosyl transferase family 2	ZMO0503	-0.626254	6.49554e-05	-0.198864	0.0865882
Zm4|ZMO0505	ZMO0505	A0A061QF24	Putative RNA pseudouridine synthase	ZMO0505 AQ1_00717	-1.49742	4.3166e-06	-0.383106	0.00112221
Zm4|ZMO0506	ZMO0506	Q5NQ75	Class I peptide chain release factor	ZMO0506	-1.66079	0.000230237	-0.868677	0.00955976
Zm4|ZMO0507	ZMO0507	O66116	Protein ZMO0507	ZMO0507	1.08126	0.000101602	0.271727	0.0150977
Zm4|ZMO0508	ZMO0508	Q5NQ73	GCN5-related N-acetyltransferase	ZMO0508	-1.477	0.00031161	-0.591983	0.0212191
Zm4|ZMO0509	ZMO0509	Q5NQ72	Uncharacterized protein	ZMO0509	1.61571	8.92353e-06	0.276542	0.0840532
Zm4|ZMO0510	ZMO0510	O66119	Dihydrolipoyllysine-residue acetyltransferase component of pyruvate dehydrogenase complex (EC 2.3.1.12) (Dihydrolipoamide acetyltransferase component of pyruvate dehydrogenase complex) (E2)	pdhC pdhB ZMO0510	0.138985	0.00314498	-0.025997	0.457773
Zm4|ZMO0511	ZMO0511	O66120	Uncharacterized acyl-CoA thioester hydrolase ZMO0511 (EC 3.1.2.-)	ZMO0511	-0.0278586	0.797127	0.00153244	0.991601
Zm4|ZMO0512	ZMO0512	P50970	Dihydrolipoyl dehydrogenase (EC 1.8.1.4) (Dihydrolipoamide dehydrogenase) (E3 component of pyruvate and 2-oxoglutarate dehydrogenases complexes)	lpd ZMO0512	-0.216052	0.00567653	-0.0711774	0.16327
Zm4|ZMO0513	ZMO0513	Q5NQ68	Phosphoesterase PA-phosphatase related protein	ZMO0513	-1.36021	0.000619249	-0.218623	0.371025
Zm4|ZMO0514	ZMO0514	Q5NQ67	30S ribosomal protein S7	rpsG ZMO0514	-0.893751	1.49526e-05	-0.249435	0.0027055
Zm4|ZMO0515	ZMO0515	Q5NQ66	Elongation factor G (EF-G)	fusA ZMO0515	-0.93032	3.60742e-06	-0.258654	0.000571827
Zm4|ZMO0516	ZMO0516	Q5NQ65	Elongation factor Tu (EF-Tu)	tuf ZMO0516	-0.578035	1.68262e-07	-0.15302	0.00451007
Zm4|ZMO0517	ZMO0517	Q5NQ64	50S ribosomal protein L3	rplC ZMO0517	-0.855132	3.26476e-05	-0.300474	0.000165949
Zm4|ZMO0518	ZMO0518	Q5NQ63	50S ribosomal protein L4	rplD ZMO0518	-0.692023	0.000270908	-0.218479	5.78554e-05
Zm4|ZMO0519	ZMO0519	Q5NQ62	50S ribosomal protein L23	rplW ZMO0519	-0.962572	0.000177113	-0.230362	0.00857021
Zm4|ZMO0520	ZMO0520	Q5NQ61	50S ribosomal protein L2	rplB ZMO0520	-1.28236	0.000173008	-0.359581	0.00666635
Zm4|ZMO0521	ZMO0521	Q5NQ60	50S ribosomal protein L22	rplV ZMO0521	-0.850478	0.00018211	-0.291056	0.00413333
Zm4|ZMO0522	ZMO0522	Q5NQ59	30S ribosomal protein S3	rpsC ZMO0522	-0.910866	2.26036e-05	-0.324406	2.38675e-07
Zm4|ZMO0523	ZMO0523	Q5NQ58	50S ribosomal protein L16	rplP ZMO0523	-0.814906	0.000115222	-0.228867	0.00548759
Zm4|ZMO0524	ZMO0524	Q5NQ57	50S ribosomal protein L29	rpmC ZMO0524	-0.924244	0.000953272	-0.409479	0.0522694
Zm4|ZMO0525	ZMO0525	Q5NQ56	30S ribosomal protein S17	rpsQ ZMO0525	-1.2517	0.0102936	-0.324679	0.00445694
Zm4|ZMO0526	ZMO0526	Q5NQ55	50S ribosomal protein L14	rplN ZMO0526	-1.03624	1.24473e-05	-0.394953	0.00131401
Zm4|ZMO0527	ZMO0527	Q5NQ54	50S ribosomal protein L24	rplX ZMO0527	-1.00147	1.86607e-05	-0.269244	0.00361179
Zm4|ZMO0528	ZMO0528	Q5NQ53	50S ribosomal protein L5	rplE ZMO0528	-1.122	0.000187788	-0.738317	0.00117302
Zm4|ZMO0529	ZMO0529	Q5NQ52	30S ribosomal protein S14	rpsN ZMO0529	0.175329	0.28392	-0.377886	0.0973664
Zm4|ZMO0530	ZMO0530	Q5NQ51	30S ribosomal protein S8	rpsH ZMO0530	-1.25942	3.1684e-05	-0.33392	0.00503012
Zm4|ZMO0531	ZMO0531	Q5NQ50	50S ribosomal protein L6	rplF ZMO0531	-0.792202	1.21124e-05	-0.312211	0.000274076
Zm4|ZMO0532	ZMO0532	Q5NQ49	50S ribosomal protein L18	rplR ZMO0532	-1.36171	0.000154658	-0.615066	0.000708907
Zm4|ZMO0533	ZMO0533	Q5NQ48	30S ribosomal protein S5	rpsE ZMO0533	-0.869095	2.47369e-08	-0.253204	0.000227273
Zm4|ZMO0534	ZMO0534	Q5NQ47	50S ribosomal protein L30	rpmD ZMO0534	-2.94615	3.12956e-05	-0.983565	0.000997637
Zm4|ZMO0536	ZMO0536	Q5NQ45	50S ribosomal protein L15	rplO ZMO0536	-1.03928	1.26209e-05	-0.297349	0.00277551
Zm4|ZMO0537	ZMO0537	Q5NQ44	Protein translocase subunit SecY	secY ZMO0537	-0.411952	0.0102126	-0.173781	0.103795
Zm4|ZMO0538	ZMO0538	Q5NQ43	Adenylate kinase (AK) (EC 2.7.4.3) (ATP-AMP transphosphorylase) (ATP:AMP phosphotransferase) (Adenylate monophosphate kinase)	adk ZMO0538	-0.725231	2.91191e-06	-0.290015	0.000122758
Zm4|ZMO0539	ZMO0539	Q5NQ42	30S ribosomal protein S13	rpsM ZMO0539	-0.989829	0.00276621	-0.275595	0.000545483
Zm4|ZMO0540	ZMO0540	Q5NQ41	30S ribosomal protein S11	rpsK ZMO0540	-1.5083	0.00013118	-0.420257	0.000320895
Zm4|ZMO0541	ZMO0541	Q5NQ40	DNA-directed RNA polymerase subunit alpha (RNAP subunit alpha) (EC 2.7.7.6) (RNA polymerase subunit alpha) (Transcriptase subunit alpha)	rpoA ZMO0541	-0.609775	8.86e-05	-0.270098	0.00214635
Zm4|ZMO0542	ZMO0542	Q5NQ39	50S ribosomal protein L17	rplQ ZMO0542	-0.944916	0.000241512	-0.347156	0.0100921
Zm4|ZMO0543	ZMO0543	Q5NQ38	Aconitate hydratase (EC 4.2.1.3)	ZMO0543	-0.445915	0.000427552	0.0969524	0.0876097
Zm4|ZMO0544	ZMO0544	Q5NQ37	Isocitrate dehydrogenase [NADP] (EC 1.1.1.42)	ZMO0544	-0.16065	0.00824965	0.225175	0.00276376
Zm4|ZMO0545	ZMO0545	Q5NQ36	Indole-3-glycerol phosphate synthase (IGPS) (EC 4.1.1.48)	trpC ZMO0545	-0.962649	4.05551e-05	-0.33467	2.38517e-05
Zm4|ZMO0546	ZMO0546	Q5NQ35	Sulphate transporter	ZMO0546	-1.5349	3.04792e-05	-0.644125	0.041898
Zm4|ZMO0547	ZMO0547	Q5NQ34	Chloride channel core	ZMO0547	-0.0996992	0.414047	0.442144	0.0122101
Zm4|ZMO0548	ZMO0548	Q5NQ33	Signal transduction histidine kinase	ZMO0548	-1.40127	0.000128847	-0.0211751	0.850189
Zm4|ZMO0549	ZMO0549	Q5NQ32	Polyribonucleotide nucleotidyltransferase (EC 2.7.7.8) (Polynucleotide phosphorylase) (PNPase)	pnp ZMO0549	-0.87297	4.69204e-05	-0.397141	0.000185043
Zm4|ZMO0550	ZMO0550	Q5NQ31	30S ribosomal protein S15	rpsO ZMO0550	-1.21916	0.00019333	-0.974904	0.000616647
Zm4|ZMO0551	ZMO0551	Q5NQ30	tRNA pseudouridine synthase B (EC 5.4.99.25) (tRNA pseudouridine(55) synthase) (Psi55 synthase) (tRNA pseudouridylate synthase) (tRNA-uridine isomerase)	truB ZMO0551	-0.213345	0.0475228	-0.19873	0.0324751
Zm4|ZMO0552	ZMO0552	Q5NQ29	Thymidine kinase (EC 2.7.1.21)	tdk ZMO0552	0.318938	0.0215859	-0.0485515	0.500869
Zm4|ZMO0553	ZMO0553	Q5NQ28	Ribosome-binding factor A	rbfA ZMO0553	-0.425992	0.00469544	0.030378	0.642328
Zm4|ZMO0554	ZMO0554	Q5NQ27	Translation initiation factor IF-2	infB ZMO0554	-0.703337	7.47274e-05	-0.271705	0.00136806
Zm4|ZMO0555	ZMO0555	Q5NQ26	Uncharacterized protein	ZMO0555	-0.133267	0.0236034	-0.300305	0.00314025
Zm4|ZMO0556	ZMO0556	Q5NQ25	Transcription termination/antitermination protein NusA	nusA ZMO0556	0.167168	0.0424636	-0.180882	0.00136339
Zm4|ZMO0557	ZMO0557	Q5NQ24	Ribosome maturation factor RimP	rimP ZMO0557	-1.87747	2.74766e-05	-1.0666	0.000309742
Zm4|ZMO0558	ZMO0558	Q5NQ23	Glucose sorbosone dehydrogenase	ZMO0558	0.360973	0.00141173	-0.052859	0.299116
Zm4|ZMO0559	ZMO0559	Q5NQ22	Uncharacterized protein	ZMO0559	0.00184551	0.964661	0.000651466	0.990894
Zm4|ZMO0563	ZMO0563	Q5NQ18	Chorismate mutase	ZMO0563	-1.04217	0.000658116	-0.336698	0.0437363
Zm4|ZMO0564	ZMO0564	Q5NQ17	Polyprenyl synthetase	ZMO0564	-0.785783	0.00227303	-0.390119	0.000117695
Zm4|ZMO0565	ZMO0565	Q5NQ16	ATP-dependent helicase HrpB	ZMO0565	-1.48119	9.95432e-06	-0.375172	0.000872537
Zm4|ZMO0567	ZMO0567	Q5NQ14	Succinate--CoA ligase [ADP-forming] subunit alpha (EC 6.2.1.5) (Succinyl-CoA synthetase subunit alpha) (SCS-alpha)	sucD ZMO0567	-0.30892	0.00642304	-0.130048	0.0150047
Zm4|ZMO0568	ZMO0568	Q5NQ13	Uncharacterized protein	ZMO0568	-0.821894	0.00543917	-0.937498	0.00119743
Zm4|ZMO0570	ZMO0570	Q5NQ11	Ribosomal L11 methyltransferase	ZMO0570	-0.409131	0.00462468	-0.218842	0.00211353
Zm4|ZMO0571	ZMO0571	Q5NQ10	Binding-protein-dependent transport systems inner membrane component	ZMO0571	1.02567	0.00306406	0.450092	0.0589407
Zm4|ZMO0572	ZMO0572	Q5NQ09	ABC transporter, conserved site	ZMO0572	0.537142	0.00125441	0.271377	0.00741578
Zm4|ZMO0573	ZMO0573	Q5NQ08	Glutaredoxin, GrxB family	ZMO0573	-0.664741	0.0561133	0.767337	0.00243892
Zm4|ZMO0574	ZMO0574	Q5NQ07	DNA helicase (EC 3.6.4.12)	ZMO0574	0.651585	2.26192e-05	-0.127765	0.029689
Zm4|ZMO0575	ZMO0575	Q5NQ06	Methyltransferase	ZMO0575	-0.0339802	0.664824	-0.411202	0.00793478
Zm4|ZMO0576	ZMO0576	Q5NQ05	Pseudouridine synthase (EC 5.4.99.-)	ZMO0576	-0.720323	0.000462725	-0.473711	0.000327896
Zm4|ZMO0578	ZMO0578	Q5NQ03	Sodium:dicarboxylate symporter	ZMO0578	0.103855	0.449106	0.159189	0.0721243
Zm4|ZMO0582	ZMO0582	Q5NPZ9	FolC bifunctional protein (EC 6.3.2.17)	ZMO0582	-0.685831	7.51701e-05	-0.196337	0.00308843
Zm4|ZMO0583	ZMO0583	Q5NPZ8	Acetyl-coenzyme A carboxylase carboxyl transferase subunit beta (ACCase subunit beta) (Acetyl-CoA carboxylase carboxyltransferase subunit beta) (EC 6.4.1.2)	accD ZMO0583	-0.523248	0.00131927	-0.24169	0.00157484
Zm4|ZMO0584	ZMO0584	Q5NPZ7	Tryptophan synthase alpha chain (EC 4.2.1.20)	trpA ZMO0584	-0.575753	0.00033656	-0.19644	0.00261413
Zm4|ZMO0585	ZMO0585	Q5NPZ6	Tryptophan synthase beta chain (EC 4.2.1.20)	trpB ZMO0585	-0.700247	6.11246e-05	-0.278495	0.000318191
Zm4|ZMO0586	ZMO0586	Q5NPZ5	N-(5'-phosphoribosyl)anthranilate isomerase (PRAI) (EC 5.3.1.24)	trpF ZMO0586	0.115437	0.143607	0.201698	0.00306239
Zm4|ZMO0587	ZMO0587	Q5NPZ4	Orotidine 5'-phosphate decarboxylase (EC 4.1.1.23)	ZMO0587	-0.333216	0.00128541	-0.282974	0.0049777
Zm4|ZMO0588	ZMO0588	Q5NPZ3	Uncharacterized protein	ZMO0588	2.27406	0.0111747	1.10232	0.243181
Zm4|ZMO0589	ZMO0589	Q5NPZ2	DNA repair protein RadA	radA ZMO0589	0.242549	0.000409326	-0.149296	0.0257464
Zm4|ZMO0591	ZMO0591	Q5NPZ0	NifU-like involved in Fe-S cluster formation	ZMO0591	0.254519	0.919763	1.17892	0.454023
Zm4|ZMO0593	ZMO0593	Q5NPY8	3-dehydroquinate synthase (EC 4.2.3.4)	aroB ZMO0593	-0.935509	0.000339615	-0.394162	9.26109e-05
Zm4|ZMO0594	ZMO0594	Q5NPY7	Shikimate kinase (SK) (EC 2.7.1.71)	aroK ZMO0594	-1.32341	0.00019005	-0.761034	0.000276887
Zm4|ZMO0597	ZMO0597	Q5NPY4	Uncharacterized protein	ZMO0597	0.959421	7.07209e-05	0.514923	0.000786815
Zm4|ZMO0598	ZMO0598	Q5NPY3	Integrase family protein	ZMO0598	-0.432941	0.0359555	-0.472548	0.0232695
Zm4|ZMO0599	ZMO0599	Q5NPY2	Acetyl-coenzyme A carboxylase carboxyl transferase subunit alpha (ACCase subunit alpha) (Acetyl-CoA carboxylase carboxyltransferase subunit alpha) (EC 6.4.1.2)	accA ZMO0599	-0.131689	0.0354368	-0.24104	0.0036018
Zm4|ZMO0601	ZMO0601	Q5NPY0	Histidine kinase	ZMO0601	0.312218	0.00494512	0.0258637	0.744149
Zm4|ZMO0602	ZMO0602	Q5NPX9	OmpA/MotB domain protein	ZMO0602	-0.433411	0.000876653	-0.0425959	0.104287
Zm4|ZMO0603	ZMO0603	Q5NPX8	Flagellar motor protein MotA	ZMO0603	0.183226	0.0765295	0.0598254	0.332749
Zm4|ZMO0604	ZMO0604	Q5NPX7	Flagellin domain protein	ZMO0604	-2.23646	4.98799e-06	-0.991353	0.000413184
Zm4|ZMO0605	ZMO0605	Q5NPX6	Flagellar hook-associated protein FlgK	ZMO0605	-1.17655	0.000174243	-0.569247	0.000212921
Zm4|ZMO0606	ZMO0606	Q5NPX5	Uncharacterized protein	ZMO0606	-0.550439	0.0601614	-0.461543	0.00992847
Zm4|ZMO0607	ZMO0607	Q9Z5T9	Flagellar P-ring protein (Basal body P-ring protein)	flgI ZMO0607	0.551876	0.00117218	-0.157189	0.0712719
Zm4|ZMO0608	ZMO0608	Q9Z5T8	Flagellar L-ring protein (Basal body L-ring protein)	flgH ZMO0608	1.00473	0.00350022	0.362631	0.0209802
Zm4|ZMO0609	ZMO0609	H2VFL7	Flagellar basal-body rod protein FlgG (Distal rod protein)	ZMO0609	-0.791208	0.036312	-0.161258	0.526078
Zm4|ZMO0610	ZMO0610	Q5NPX1	Flagellar basal-body rod protein FlgF	ZMO0610	-0.938746	0.0108039	-0.883338	0.00426567
Zm4|ZMO0611	ZMO0611	Q5NPX0	Flagellar basal body protein	ZMO0611	-0.519264	0.00011571	-0.111874	0.051469
Zm4|ZMO0612	ZMO0612	Q5NPW9	Basal-body rod modification protein FlgD	ZMO0612	-0.275133	0.0831725	-0.251883	0.021616
Zm4|ZMO0613	ZMO0613	H2VFP7	Flagellar basal-body rod protein FlgC	ZMO0613	-1.1995	0.00475053	-0.472968	0.00875656
Zm4|ZMO0614	ZMO0614	H2VFS4	Flagellar basal body rod protein FlgB	ZMO0614	-0.292044	0.510192	-0.617153	0.0234617
Zm4|ZMO0616	ZMO0616	Q5NPW5	MotA/TolQ/ExbB proton channel	ZMO0616	-1.29322	0.00341995	-0.647064	0.0817616
Zm4|ZMO0617	ZMO0617	D2YW24	Uncharacterized protein	ZMO0617	0.136063	0.511847	-0.086265	0.273141
Zm4|ZMO0619	ZMO0619	H2VFS8	Flagella basal body P-ring formation protein FlgA	ZMO0619	1.37233	0.00214464	1.48922	4.07522e-05
Zm4|ZMO0621	ZMO0621	Q5NPW0	Anti-sigma-28 factor FlgM family protein	ZMO0621	0.0375543	0.782001	0.0967353	0.113563
Zm4|ZMO0622	ZMO0622	Q5NPV9	Uncharacterized protein	ZMO0622	-0.640621	0.381054	-0.615885	0.0722911
Zm4|ZMO0624	ZMO0624	Q3V8G4	Flagellar biosynthesis protein FlhA	ZMO0624	-0.835182	0.00244912	-0.507265	0.00861492
Zm4|ZMO0625	ZMO0625	H2VFM8	Site-determining protein	ZMO0625	0.198488	0.00580914	0.00381033	0.948377
Zm4|ZMO0626	ZMO0626	Q5NPV6	RNA polymerase, sigma 28 subunit, FliA/WhiG	ZMO0626	-0.174022	0.204791	-0.145037	0.250107
Zm4|ZMO0627	ZMO0627	H2VFR0	Uncharacterized protein	ZMO0627	0.0579595	0.437929	-0.173205	0.00491502
Zm4|ZMO0628	ZMO0628	H2VFR2	Uncharacterized protein	ZMO0628	-0.49491	0.00250786	-0.469768	0.0020659
Zm4|ZMO0629	ZMO0629	Q5NPV3	Flagellin	ZMO0629	0.190363	0.0620545	-0.131626	0.218665
Zm4|ZMO0631	ZMO0631	Q5NPV1	Sigma54 specific transcriptional regulator, Fis family	ZMO0631	-1.48249	3.46909e-05	-1.12565	0.000659524
Zm4|ZMO0632	ZMO0632	D2YW31	Flagellar hook-basal body complex protein FliE	fliE ZMO0632	-0.0249282	0.859584	-0.834971	0.0263586
Zm4|ZMO0634	ZMO0634	Q5NPU8	Flagellar M-ring protein FliF	ZMO0634	-0.922696	0.000716073	-0.677617	0.000418643
Zm4|ZMO0635	ZMO0635	Q5NPU7	Flagellar motor switch protein FliG	ZMO0635	-0.761321	0.00115451	-0.486357	0.00285866
Zm4|ZMO0636	ZMO0636	Q3V8G3	Uncharacterized protein	ZMO0636	-1.69371	1.36988e-05	-1.00614	0.000270106
Zm4|ZMO0637	ZMO0637	Q5NPU6	ATPase, FliI/YscN family (EC 3.6.3.14)	ZMO0637	-1.80913	1.40014e-05	-0.951768	0.000187446
Zm4|ZMO0639	ZMO0639	Q5NPU4	Uncharacterized protein	ZMO0639	0.0957518	0.465857	-0.850178	0.00143664
Zm4|ZMO0642	ZMO0642	Q5NPU1	Flagellar basal body-associated protein FliL	ZMO0642	1.088	0.00334655	0.591614	0.00137832
Zm4|ZMO0643	ZMO0643	Q5NPU0	Surface presentation of antigens (SPOA) protein	ZMO0643	-0.0812743	0.147992	0.127323	0.0651104
Zm4|ZMO0644	ZMO0644	Q5NPT9	Flagellar motor switch protein FliN	ZMO0644	0.226437	0.0206415	-0.0760284	0.234203
Zm4|ZMO0647	ZMO0647	Q5NPT6	Flagellar biosynthetic protein FliP	fliP ZMO0647	0.76007	7.47713e-05	0.882848	7.31045e-05
Zm4|ZMO0650	ZMO0650	Q3V8G0	Type III secretion exporter	ZMO0650	-1.53302	0.157301	0.507215	0.637921
Zm4|ZMO0651	ZMO0651	Q5NPT5	Flagellar hook-associated protein 2 (HAP2) (Flagellar cap protein)	ZMO0651	-0.187297	0.0145392	-0.0686513	0.190096
Zm4|ZMO0652	ZMO0652	Q5NPT4	Flagellar protein FliS	ZMO0652	-1.60755	2.73125e-05	-0.874943	0.000195523
Zm4|ZMO0653	ZMO0653	Q5NPT3	Uncharacterized protein	ZMO0653	1.66061	0.000137108	0.439411	0.0263477
Zm4|ZMO0654	ZMO0654	Q5NPT2	Polysaccharide deacetylase	ZMO0654	-0.0718298	0.268533	-0.277462	0.00952785
Zm4|ZMO0655	ZMO0655	Q5NPT1	Adenosine/AMP deaminase	ZMO0655	0.230222	0.00625531	-0.286409	0.000124489
Zm4|ZMO0656	ZMO0656	Q5NPT0	Phosphoribosyltransferase	ZMO0656	-1.30342	0.000151359	-0.639229	0.000135151
Zm4|ZMO0657	ZMO0657	Q5NPS9	Arginine/ornithine succinyltransferase subunit (EC 2.3.1.109)	ZMO0657	0.746466	0.00107097	0.0604286	0.46226
Zm4|ZMO0658	ZMO0658	Q5NPS8	Peptidase M20	ZMO0658	0.41114	4.47835e-06	-0.0220775	0.11589
Zm4|ZMO0659	ZMO0659	Q5NPS7	HAD-superfamily subfamily IB hydrolase, TIGR01490	ZMO0659	-0.206444	0.0188912	-0.146891	0.0544824
Zm4|ZMO0660	ZMO0660	Q5NPS6	Chaperone protein DnaK (HSP70) (Heat shock 70 kDa protein) (Heat shock protein 70)	dnaK ZMO0660	0.583507	5.99739e-05	0.130047	0.0480789
Zm4|ZMO0661	ZMO0661	Q5NPS5	Chaperone protein DnaJ	dnaJ ZMO0661	-0.785958	0.000103521	-0.332682	0.00297847
Zm4|ZMO0662	ZMO0662	Q5NPS4	Adenylosuccinate lyase (ASL) (EC 4.3.2.2) (Adenylosuccinase)	ZMO0662	-0.299726	0.000894836	-0.266424	7.64841e-05
Zm4|ZMO0663	ZMO0663	Q5NPS3	DNA repair protein RadC	ZMO0663	0.867795	0.00115008	-0.348075	0.0301248
Zm4|ZMO0664	ZMO0664	Q5NPS2	Uncharacterized protein	ZMO0664	0.97807	0.002716	1.28111	3.6264e-05
Zm4|ZMO0666	ZMO0666	Q5NPS0	Uncharacterized protein	ZMO0666	0.98871	0.0265577	0.762976	0.0198896
Zm4|ZMO0667	ZMO0667	Q5NPR9	ATP synthase subunit a (ATP synthase F0 sector subunit a) (F-ATPase subunit 6)	atpB ZMO0667	0.329864	0.035792	0.269746	0.0370203
Zm4|ZMO0668	ZMO0668	Q5NPR8	H+transporting two-sector ATPase C subunit	ZMO0668	0.706865	0.019995	0.312111	0.236562
Zm4|ZMO0669	ZMO0669	Q5NPR7	ATP synthase subunit b (ATP synthase F(0) sector subunit b) (ATPase subunit I) (F-type ATPase subunit b) (F-ATPase subunit b)	atpF ZMO0669	-0.111036	0.332384	0.231924	0.0579728
Zm4|ZMO0671	ZMO0671	Q5NPR5	ATP synthase subunit b (ATP synthase F(0) sector subunit b) (ATPase subunit I) (F-type ATPase subunit b) (F-ATPase subunit b)	atpF ZMO0671	-0.441349	0.00763336	0.123758	0.181364
Zm4|ZMO0672	ZMO0672	Q5NPR4	UvrABC system protein C (Protein UvrC) (Excinuclease ABC subunit C)	uvrC ZMO0672	0.346294	0.0105239	0.112469	0.233289
Zm4|ZMO0674	ZMO0674	Q5NPR2	Uncharacterized protein	ZMO0674	2.38736	5.44164e-05	1.59825	0.000102543
Zm4|ZMO0675	ZMO0675	Q5NPR1	Transcriptional regulator, LysR family	ZMO0675	0.0872016	0.563529	-0.22493	0.107959
Zm4|ZMO0676	ZMO0676	Q5NPR0	O-succinylhomoserine sulfhydrylase (OSH sulfhydrylase) (OSHS sulfhydrylase) (EC 2.5.1.-)	metZ ZMO0676	-0.104546	0.0732804	0.0239484	0.572572
Zm4|ZMO0677	ZMO0677	Q5NPQ9	3-isopropylmalate dehydrogenase (EC 1.1.1.85) (3-IPM-DH) (Beta-IPM dehydrogenase) (IMDH)	leuB ZMO0677	-1.06316	2.22085e-06	-0.101901	0.00222688
Zm4|ZMO0678	ZMO0678	Q5NPQ8	Nitroreductase	ZMO0678	0.512255	0.0258309	-0.423948	0.00114258
Zm4|ZMO0680	ZMO0680	Q5NPQ6	CRISPR-associated endonuclease Cas1 (EC 3.1.-.-)	cas1 ZMO0680	-0.0493887	0.386768	0.332259	0.0022007
Zm4|ZMO0681	ZMO0681	Q5NPQ5	CRISPR-associated helicase Cas3 family	ZMO0681	0.766642	5.24785e-05	0.547688	5.16977e-05
Zm4|ZMO0682	ZMO0682	Q5NPQ4	CRISPR-associated protein, Csy1 family	ZMO0682	0.442675	0.000880912	0.198235	0.0091503
Zm4|ZMO0683	ZMO0683	Q5NPQ3	CRISPR-associated protein, Csy2 family	ZMO0683	0.213885	0.0676242	0.0154892	0.622354
Zm4|ZMO0684	ZMO0684	Q5NPQ2	CRISPR-associated protein, Csy3 family	ZMO0684	0.506498	0.000327977	0.288837	0.00326492
Zm4|ZMO0685	ZMO0685	Q5NPQ1	CRISPR-associated protein, Csy4 family	ZMO0685	0.757563	0.000149283	0.443738	0.00105389
Zm4|ZMO0686	ZMO0686	Q5NPQ0	Signal transduction protein	ZMO0686	0.946354	0.00122322	0.159827	0.105435
Zm4|ZMO0687	ZMO0687	Q5NPP9	Thiamine pyrophosphate protein TPP binding domain protein	ZMO0687	-1.77331	1.30719e-05	-0.00987709	0.852423
Zm4|ZMO0689	ZMO0689	Q07982	Glucose--fructose oxidoreductase (GFOR) (EC 1.1.99.28)	gfo ZMO0689	-0.963292	1.57088e-05	-0.285372	0.00637988
Zm4|ZMO0691	ZMO0691	Q5NPP5	Methylenetetrahydrofolate--tRNA-(uracil-5-)-methyltransferase TrmFO (EC 2.1.1.74) (Folate-dependent tRNA (uracil-5-)-methyltransferase) (Folate-dependent tRNA(M-5-U54)-methyltransferase)	trmFO gid ZMO0691	-0.297414	0.00687829	-0.403883	0.00050252
Zm4|ZMO0692	ZMO0692	Q5NPP4	DNA gyrase subunit A (EC 5.99.1.3)	gyrA ZMO0692	-0.11397	0.0741906	-0.43243	5.58084e-05
Zm4|ZMO0693	ZMO0693	Q5NPP3	OsmC family protein	ZMO0693	2.02189	5.61664e-06	0.955931	2.31511e-05
Zm4|ZMO0694	ZMO0694	Q5NPP2	Uncharacterized protein	ZMO0694	0.243013	0.145407	0.48797	0.0135047
Zm4|ZMO0695	ZMO0695	Q5NPP1	Uncharacterized protein	ZMO0695	-0.766179	0.000158661	-0.338326	0.00455385
Zm4|ZMO0698	ZMO0698	Q5NPN8	Uncharacterized protein	ZMO0698	-0.397218	0.0092277	-0.771244	0.00110481
Zm4|ZMO0703	ZMO0703	Q5NPN5	Peptidase S9 prolyl oligopeptidase active site domain protein	ZMO0703	0.452074	0.00201103	0.189352	0.0324252
Zm4|ZMO0704	ZMO0704	Q5NPN2	AMP-dependent synthetase and ligase	ZMO0704	-0.995515	1.13e-05	-0.327692	0.00140259
Zm4|ZMO0705	ZMO0705	Q5NPN1	Regulatory protein RecX	ZMO0705	0.96056	0.00167769	0.25186	0.114226
Zm4|ZMO0706	ZMO0706	Q5NPN0	Endonuclease III (EC 4.2.99.18) (DNA-(apurinic or apyrimidinic site) lyase)	nth ZMO0706	-0.310175	0.082221	-0.419107	0.0120848
Zm4|ZMO0707	ZMO0707	Q5NPM9	4-hydroxy-tetrahydrodipicolinate reductase (HTPA reductase) (EC 1.17.1.8)	dapB ZMO0707	0.228111	0.00824442	-0.0898477	0.0225758
Zm4|ZMO0708	ZMO0708	Q5NPM8	Phosphoribosylglycinamide formyltransferase (EC 2.1.2.2) (5'-phosphoribosylglycinamide transformylase) (GAR transformylase) (GART)	purN ZMO0708	-0.0369978	0.625622	0.0511746	0.400636
Zm4|ZMO0709	ZMO0709	Q5NPM7	Phosphoribosylformylglycinamidine cyclo-ligase (EC 6.3.3.1) (AIR synthase) (AIRS) (Phosphoribosyl-aminoimidazole synthetase)	purM ZMO0709	-0.258056	0.00536522	-0.230505	0.00585967
Zm4|ZMO0710	ZMO0710	Q5NPM6	Uncharacterized protein	ZMO0710	0.217416	0.0580153	0.241136	0.0106443
Zm4|ZMO0711	ZMO0711	Q5NPM5	ATPase involved in DNA replication initiation	ZMO0711	0.31005	0.166302	-0.337995	0.123607
Zm4|ZMO0712	ZMO0712	Q5NPM4	Polyphosphate kinase (EC 2.7.4.1) (ATP-polyphosphate phosphotransferase) (Polyphosphoric acid kinase)	ppk ZMO0712	0.76604	2.11598e-05	0.214688	0.0218256
Zm4|ZMO0713	ZMO0713	Q5NPM3	Ppx/GppA phosphatase	ZMO0713	0.485505	0.00143259	-0.0154288	0.860105
Zm4|ZMO0714	ZMO0714	Q5NPM2	Ribonuclease D (RNase D) (EC 3.1.13.5)	rnd ZMO0714	-0.120975	0.142533	-0.186395	0.0217632
Zm4|ZMO0715	ZMO0715	Q5NPM1	Aspartate--tRNA(Asp/Asn) ligase (EC 6.1.1.23) (Aspartyl-tRNA synthetase) (AspRS) (Non-discriminating aspartyl-tRNA synthetase) (ND-AspRS)	aspS ZMO0715	-0.917056	7.50829e-05	-0.299884	0.000725964
Zm4|ZMO0716	ZMO0716	Q5NPM0	Uncharacterized protein	ZMO0716	-0.0587563	0.547979	-0.074936	0.006276
Zm4|ZMO0718	ZMO0718	Q5NPL8	Transcription elongation factor GreB (Transcript cleavage factor GreB)	greB ZMO0718	-0.462828	0.0128474	0.229143	0.0932466
Zm4|ZMO0719	ZMO0719	Q5NPL7	Lytic transglycosylase catalytic	ZMO0719	0.817315	0.000633132	0.6833	1.83667e-05
Zm4|ZMO0720	ZMO0720	Q5NPL6	4-hydroxy-tetrahydrodipicolinate synthase (HTPA synthase) (EC 4.3.3.7)	dapA ZMO0720	-0.895886	1.81071e-05	-0.270381	0.000399175
Zm4|ZMO0721	ZMO0721	Q5NPL5	SsrA-binding protein (Small protein B)	smpB ZMO0721	0.311015	0.00167212	0.266562	0.00194309
Zm4|ZMO0722	ZMO0722	Q5NPL4	Endothelin-converting enzyme 1 (EC 3.4.24.71)	ZMO0722	0.629853	0.000191679	0.632775	0.000449087
Zm4|ZMO0724	ZMO0724	Q5NPL2	Transcription termination/antitermination protein NusG	nusG ZMO0724	-0.527078	0.000529449	-0.356444	0.00048431
Zm4|ZMO0725	ZMO0725	Q5NPL1	50S ribosomal protein L11	rplK ZMO0725	-1.17036	5.84121e-05	-0.421234	0.00177446
Zm4|ZMO0726	ZMO0726	Q5NPL0	50S ribosomal protein L1	rplA ZMO0726	-0.929092	1.68323e-05	-0.326513	0.000114662
Zm4|ZMO0727	ZMO0727	Q5NPK9	50S ribosomal protein L10	rplJ ZMO0727	-1.88787	3.87746e-05	-0.848609	0.00131642
Zm4|ZMO0728	ZMO0728	Q5NPK7	50S ribosomal protein L7/L12	rplL ZMO0728	-0.917458	0.000134347	-0.391724	0.000249984
Zm4|ZMO0731	ZMO0731	Q5NPK5	DNA-directed RNA polymerase subunit beta (RNAP subunit beta) (EC 2.7.7.6) (RNA polymerase subunit beta) (Transcriptase subunit beta)	rpoB ZMO0731	-0.641876	9.17145e-06	-0.264788	0.000536819
Zm4|ZMO0732	ZMO0732	Q5NPK4	DNA-directed RNA polymerase subunit beta' (RNAP subunit beta') (EC 2.7.7.6) (RNA polymerase subunit beta') (Transcriptase subunit beta')	rpoC ZMO0732	-0.837066	1.33335e-05	-0.324814	0.000503012
Zm4|ZMO0734	ZMO0734	Q5NPK2	3'(2'),5'-bisphosphate nucleotidase	ZMO0734	0.0596602	0.178023	-0.0965235	0.123306
Zm4|ZMO0735	ZMO0735	Q5NPK1	Acetyl-CoA carboxylase, biotin carboxylase	ZMO0735	-0.731521	2.13767e-05	-0.368372	0.000360728
Zm4|ZMO0737	ZMO0737	Q5NPJ9	3-dehydroquinate dehydratase (3-dehydroquinase) (EC 4.2.1.10) (Type II DHQase)	aroQ ZMO0737	-1.54307	3.01747e-05	-1.11043	0.00011295
Zm4|ZMO0738	ZMO0738	Q5NPJ8	Thiazole synthase (EC 2.8.1.10)	thiG ZMO0738	-0.0412596	0.490312	-0.0413991	0.381105
Zm4|ZMO0739	ZMO0739	Q5NPJ7	Antibiotic biosynthesis monooxygenase	ZMO0739	-0.0526682	0.059008	-0.020998	0.590745
Zm4|ZMO0740	ZMO0740	Q5NPJ6	CsbD family protein	ZMO0740	1.17585	0.00280237	1.14792	0.000342812
Zm4|ZMO0743	ZMO0743	Q5NPJ3	Peptide chain release factor 3 (RF-3)	prfC ZMO0743	-0.0262348	0.285679	-0.180194	0.00142346
Zm4|ZMO0744	ZMO0744	Q5NPJ2	Uncharacterized protein	ZMO0744	-0.05309	0.661074	-0.237037	0.30422
Zm4|ZMO0746	ZMO0746	Q5NPJ0	Uncharacterized protein	ZMO0746	0.843903	0.00308874	0.879141	0.00103407
Zm4|ZMO0747	ZMO0747	Q5NPI9	Uncharacterized protein	ZMO0747	3.03042	2.91866e-05	1.58014	0.000238993
Zm4|ZMO0748	ZMO0748	Q5NPI8	Cysteine synthase (EC 2.5.1.47)	ZMO0748	1.63645	1.71589e-05	0.331007	0.00491707
Zm4|ZMO0749	ZMO0749	P50512	RNA polymerase sigma factor RpoH (RNA polymerase sigma-32 factor)	rpoH ZMO0749	0.540896	0.00731944	0.0255648	0.811019
Zm4|ZMO0750	ZMO0750	P50513	Ribosomal large subunit pseudouridine synthase D (EC 5.4.99.23) (23S rRNA pseudouridine(1911/1915/1917) synthase) (rRNA pseudouridylate synthase D) (rRNA-uridine isomerase D)	rluD ZMO0750	-0.814297	0.00129609	-0.258417	0.00439879
Zm4|ZMO0751	ZMO0751	Q5NPI5	Mov34/MPN/PAD-1 family protein	ZMO0751	0.326679	0.0194383	0.194222	0.153491
Zm4|ZMO0752	ZMO0752	Q5NPI4	Uncharacterized protein	ZMO0752	-1.1052	4.28657e-05	-0.575089	0.000173423
Zm4|ZMO0753	ZMO0753	Q5NPI3	Glutaredoxin	ZMO0753	0.927544	9.87025e-05	0.60012	0.00121528
Zm4|ZMO0754	ZMO0754	Q5NPI2	Sterol-binding domain protein	ZMO0754	-0.721505	0.0091	-0.463682	0.0116673
Zm4|ZMO0756	ZMO0756	Q5NPI0	TPR repeat-containing protein	ZMO0756	-1.15197	5.78061e-05	-0.462137	0.000172882
Zm4|ZMO0757	ZMO0757	Q5NPH9	TPR repeat-containing protein	ZMO0757	-0.351882	0.0255875	-0.125731	0.077309
Zm4|ZMO0758	ZMO0758	Q5NPH8	Isochorismatase hydrolase	ZMO0758	-0.0177305	0.871148	-0.0810756	0.437272
Zm4|ZMO0759	ZMO0759	Q5NPH7	Hydroxyacylglutathione hydrolase (EC 3.1.2.6) (Glyoxalase II) (Glx II)	gloB ZMO0759	0.970477	3.02336e-06	0.418405	0.0136065
Zm4|ZMO0760	ZMO0760	Q5NPH6	Glyoxalase/bleomycin resistance protein/dioxygenase	ZMO0760	0.899027	2.12576e-05	0.423285	0.00221762
Zm4|ZMO0763	ZMO0763	Q5NPH3	Tetratricopeptide domain protein	ZMO0763	0.166938	0.32666	-0.245654	0.0698625
Zm4|ZMO0764	ZMO0764	Q5NPH2	Alpha/beta hydrolase fold protein	ZMO0764	0.15411	0.0144369	0.0168452	0.674339
Zm4|ZMO0765	ZMO0765	Q5NPH1	Threonine--tRNA ligase (EC 6.1.1.3) (Threonyl-tRNA synthetase) (ThrRS)	thrS ZMO0765	-0.0972279	0.0476408	0.00693188	0.874446
Zm4|ZMO0766	ZMO0766	Q5NPH0	Bifunctional uridylyltransferase/uridylyl-removing enzyme (UTase/UR) (Bifunctional [protein-PII] modification enzyme) (Bifunctional nitrogen sensor protein) [Includes: [Protein-PII] uridylyltransferase (PII uridylyltransferase) (UTase) (EC 2.7.7.59); [Protein-PII]-UMP uridylyl-removing enzyme (UR) (EC 3.1.4.-)]	glnD ZMO0766	1.12279	0.000115458	0.361525	0.00947771
Zm4|ZMO0767	ZMO0767	Q5NPG9	Uncharacterized protein	ZMO0767	-0.265257	0.0080181	-0.110418	0.0434709
Zm4|ZMO0769	ZMO0769	Q5NPG7	tRNA-specific 2-thiouridylase MnmA (EC 2.8.1.13)	mnmA ZMO0769	-0.933137	7.35048e-07	-0.375689	8.64711e-06
Zm4|ZMO0770	ZMO0770	Q5NPG6	Magnesium transporter MgtE	ZMO0770	-0.160833	0.089198	-0.463088	0.00711267
Zm4|ZMO0773	ZMO0773	Q5NPG3	Peptidyl-prolyl cis-trans isomerase (PPIase) (EC 5.2.1.8)	ZMO0773	-0.217299	0.00366782	-0.193591	0.0242745
Zm4|ZMO0774	ZMO0774	Q5NPG2	Transcriptional regulator, LysR family	ZMO0774	0.044528	0.773127	0.0371737	0.640224
Zm4|ZMO0776	ZMO0776	Q5NPG0	Methyltransferase type 12	ZMO0776	-1.15484	0.000169756	-0.378985	0.00115369
Zm4|ZMO0777	ZMO0777	Q5NPF9	Beta-lactamase domain protein	ZMO0777	0.654333	0.000572666	0.00396095	0.901728
Zm4|ZMO0778	ZMO0778	Q5NPF8	Acriflavin resistance protein	ZMO0778	0.390804	0.00213343	-0.169634	0.0207706
Zm4|ZMO0779	ZMO0779	Q5NPF7	Efflux transporter, RND family, MFP subunit	ZMO0779	0.426275	0.000789214	-0.196927	0.00318482
Zm4|ZMO0780	ZMO0780	Q5NPF6	RND efflux system, outer membrane lipoprotein, NodT family	ZMO0780	0.670188	0.000263731	0.000133752	0.998154
Zm4|ZMO0781	ZMO0781	Q5NPF5	Transcriptional regulator, LysR family (EC 4.2.1.1)	ZMO0781	-0.289841	0.00209873	-0.189978	0.00952431
Zm4|ZMO0782	ZMO0782	Q5NPF4	Aspartyl/glutamyl-tRNA(Asn/Gln) amidotransferase subunit B (Asp/Glu-ADT subunit B) (EC 6.3.5.-)	gatB ZMO0782	-0.244002	0.0321527	-0.32583	0.00254612
Zm4|ZMO0783	ZMO0783	Q5NPF3	Glutamyl-tRNA(Gln) amidotransferase subunit A (Glu-ADT subunit A) (EC 6.3.5.7)	gatA ZMO0783	-0.376382	0.000332926	-0.335036	0.000202849
Zm4|ZMO0784	ZMO0784	Q5NPF2	Aspartyl/glutamyl-tRNA(Asn/Gln) amidotransferase subunit C (Asp/Glu-ADT subunit C) (EC 6.3.5.-)	gatC ZMO0784	-1.66096	0.000392622	-1.19478	0.00126692
Zm4|ZMO0785	ZMO0785	Q5NPF1	Putative pre-16S rRNA nuclease (EC 3.1.-.-)	ZMO0785	-0.822327	0.000288854	-0.415467	0.000142409
Zm4|ZMO0786	ZMO0786	Q5NPF0	Uncharacterized protein	ZMO0786	-0.83254	2.90008e-05	-0.321998	0.00165169
Zm4|ZMO0787	ZMO0787	Q5NPE9	Glucose-methanol-choline oxidoreductase	ZMO0787	-0.216272	0.0122296	0.241621	0.00483007
Zm4|ZMO0788	ZMO0788	Q5NPE8	Gluconate 2-dehydrogenase (Acceptor) (EC 1.1.99.3)	ZMO0788	-0.582697	0.000511488	-0.304659	0.0100843
Zm4|ZMO0791	ZMO0791	Q5NPE5	Aspartate carbamoyltransferase (EC 2.1.3.2) (Aspartate transcarbamylase) (ATCase)	pyrB ZMO0791	-0.0125686	0.878403	-0.30995	0.0197578
Zm4|ZMO0792	ZMO0792	Q5NPE4	Dihydroorotase (EC 3.5.2.3)	ZMO0792	0.290031	0.00159088	-0.0736263	0.189879
Zm4|ZMO0793	ZMO0793	Q5NPE3	Uncharacterized protein	ZMO0793	0.0411274	0.751828	0.727203	0.0114301
Zm4|ZMO0794	ZMO0794	Q5NPE2	Prolyl oligopeptidase (EC 3.4.21.26)	ZMO0794	0.614924	7.488e-06	0.219705	0.002342
Zm4|ZMO0797	ZMO0797	Q5NPD9	Short-chain dehydrogenase/reductase SDR	ZMO0797	1.26625	1.0176e-05	0.572252	0.000528124
Zm4|ZMO0798	ZMO0798	Q5NPD8	RND efflux system, outer membrane lipoprotein, NodT family	ZMO0798	1.20373	0.000136791	1.07344	2.43169e-05
Zm4|ZMO0799	ZMO0799	Q5NPD7	ABC-2 type transporter	ZMO0799	1.28701	0.0340348	-0.190018	0.67551
Zm4|ZMO0800	ZMO0800	Q5NPD6	ABC transporter related protein	ZMO0800	1.37115	0.000160837	1.05257	0.000346494
Zm4|ZMO0801	ZMO0801	Q5NPD5	Secretion protein HlyD family protein	ZMO0801	1.44582	0.000330338	1.23137	5.46767e-06
Zm4|ZMO0803	ZMO0803	Q5NPD3	Sporulation domain protein	ZMO0803	-0.0979791	0.360831	0.245343	2.90047e-05
Zm4|ZMO0804	ZMO0804	Q5NPD2	N-acetyl-gamma-glutamyl-phosphate reductase (AGPR) (EC 1.2.1.38) (N-acetyl-glutamate semialdehyde dehydrogenase) (NAGSA dehydrogenase)	argC ZMO0804	0.403165	0.000203436	-0.0643987	0.191186
Zm4|ZMO0805	ZMO0805	Q5NPD1	NLP/P60 protein	ZMO0805	2.02036	2.9242e-07	0.83268	8.36092e-05
Zm4|ZMO0806	ZMO0806	Q5NPD0	Leucyl aminopeptidase (EC 3.4.11.1)	ZMO0806	0.512705	0.000361305	0.0381711	0.512309
Zm4|ZMO0807	ZMO0807	Q5NPC9	Ribosomal protein S12 methylthiotransferase RimO (S12 MTTase) (S12 methylthiotransferase) (EC 2.8.4.4) (Ribosomal protein S12 (aspartate-C(3))-methylthiotransferase) (Ribosome maturation factor RimO)	rimO ZMO0807	-0.88647	0.000130117	-0.134497	0.0202805
Zm4|ZMO0809	ZMO0809	Q5NPC7	UPF0235 protein ZMO0809	ZMO0809	-1.2764	0.000155383	-0.744331	0.00216753
Zm4|ZMO0810	ZMO0810	Q9REQ0	tRNA pseudouridine synthase A (EC 5.4.99.12) (tRNA pseudouridine(38-40) synthase) (tRNA pseudouridylate synthase I) (tRNA-uridine isomerase I)	truA rulA ZMO0810	-1.01022	0.000887405	-0.388233	0.00795879
Zm4|ZMO0811	ZMO0811	Q5NPC5	Methionyl-tRNA formyltransferase (EC 2.1.2.9)	fmt ZMO0811	-0.19102	0.00217779	-0.407488	4.52482e-05
Zm4|ZMO0812	ZMO0812	Q5NPC4	Recombination protein RecR	recR ZMO0812	-1.09967	6.02557e-05	-0.52753	0.00135298
Zm4|ZMO0813	ZMO0813	Q9REQ2	Peptide deformylase (PDF) (EC 3.5.1.88) (Polypeptide deformylase)	def ZMO0813	-1.05621	0.00158416	-0.856251	0.00331008
Zm4|ZMO0814	ZMO0814	Q9REQ3	DNA recombination protein RmuC homolog	rmuC ZMO0814	0.185748	0.0506422	-0.109625	0.0990256
Zm4|ZMO0818	ZMO0818	H2VFP1	6-carboxy-5,6,7,8-tetrahydropterin synthase (EC 4.-.-.-)	ZMO0818	-0.504287	0.00745574	-0.197007	0.0120192
Zm4|ZMO0819	ZMO0819	Q5NPB7	Nucleotide sugar dehydrogenase (EC 1.1.1.22)	ZMO0819	0.456382	0.000440721	-0.0146458	0.632288
Zm4|ZMO0820	ZMO0820	Q9REQ6	Phosphoribosylformylglycinamidine synthase subunit PurL (FGAM synthase) (EC 6.3.5.3) (Formylglycinamide ribonucleotide amidotransferase subunit II) (FGAR amidotransferase II) (FGAR-AT II) (Glutamine amidotransferase PurL) (Phosphoribosylformylglycinamidine synthase subunit II)	purL pur-q ZMO0820	-0.789449	0.000342753	-0.42775	0.000510507
Zm4|ZMO0821	ZMO0821	Q5NPB5	Pyridoxal-5'-phosphate-dependent protein beta subunit	ZMO0821	0.700685	6.96261e-05	0.240399	0.0055199
Zm4|ZMO0823	ZMO0823	Q9REQ9	Ribosomal RNA small subunit methyltransferase H (EC 2.1.1.199) (16S rRNA m(4)C1402 methyltransferase) (rRNA (cytosine-N(4)-)-methyltransferase RsmH)	rsmH mraW ZMO0823 zm11orf5 zm16orf1	0.0247618	0.573578	-0.233754	0.00113381
Zm4|ZMO0824	ZMO0824	Q5NPB2	Uncharacterized protein	ZMO0824	1.75441	0.0129718	0.410264	0.402896
Zm4|ZMO0825	ZMO0825	Q5NPB1	Peptidoglycan glycosyltransferase (EC 2.4.1.129)	ZMO0825	-0.304294	0.0257182	-0.193012	0.0653416
Zm4|ZMO0826	ZMO0826	Q9RNM2	UDP-N-acetylmuramoyl-L-alanyl-D-glutamate--2,6-diaminopimelate ligase (EC 6.3.2.13) (Meso-A2pm-adding enzyme) (Meso-diaminopimelate-adding enzyme) (UDP-MurNAc-L-Ala-D-Glu:meso-diaminopimelate ligase) (UDP-MurNAc-tripeptide synthetase) (UDP-N-acetylmuramyl-tripeptide synthetase)	murE ZMO0826	-0.180233	0.00296747	-0.228336	0.00236969
Zm4|ZMO0827	ZMO0827	H2VFN8	UDP-N-acetylmuramoyl-tripeptide--D-alanyl-D-alanine ligase (EC 6.3.2.10) (D-alanyl-D-alanine-adding enzyme)	murF ZMO0827	-1.38401	0.000113053	-0.452855	0.00279966
Zm4|ZMO0829	ZMO0829	Q5NPA7	UDP-N-acetylmuramoylalanine--D-glutamate ligase (EC 6.3.2.9) (D-glutamic acid-adding enzyme) (UDP-N-acetylmuramoyl-L-alanyl-D-glutamate synthetase)	murD ZMO0829	-0.83178	2.49328e-07	-0.420261	3.39634e-05
Zm4|ZMO0830	ZMO0830	Q5NPA6	Cell division protein FtsW	ZMO0830	-0.776811	0.0449198	-0.232742	0.275454
Zm4|ZMO0831	ZMO0831	Q9RNM6	UDP-N-acetylglucosamine--N-acetylmuramyl-(pentapeptide) pyrophosphoryl-undecaprenol N-acetylglucosamine transferase (EC 2.4.1.227) (Undecaprenyl-PP-MurNAc-pentapeptide-UDPGlcNAc GlcNAc transferase)	murG ZMO0831	-0.408852	0.00448748	-0.210235	0.00710722
Zm4|ZMO0832	ZMO0832	Q9RNM7	UDP-N-acetylmuramate--L-alanine ligase (EC 6.3.2.8) (UDP-N-acetylmuramoyl-L-alanine synthetase)	murC ZMO0832	-0.00314768	0.954296	-0.0748202	0.109027
Zm4|ZMO0833	ZMO0833	Q9RNM8	UDP-N-acetylenolpyruvoylglucosamine reductase (EC 1.3.1.98) (UDP-N-acetylmuramate dehydrogenase)	murB ZMO0833	-0.182701	0.0208093	-0.109536	0.169615
Zm4|ZMO0834	ZMO0834	Q9RNM9	D-alanine--D-alanine ligase (EC 6.3.2.4) (D-Ala-D-Ala ligase) (D-alanylalanine synthetase)	ddl ZMO0834	-0.338771	0.000287697	-0.153884	0.0124883
Zm4|ZMO0835	ZMO0835	D2YW26	Cell division protein FtsQ	ftsQ ZMO0835	-0.383494	0.000804182	0.00678607	0.938177
Zm4|ZMO0836	ZMO0836	Q5NPA0	Cell division protein FtsA	ftsA ZMO0836	0.576392	0.000225333	0.24604	0.000126778
Zm4|ZMO0837	ZMO0837	Q5NP99	Cell division protein FtsZ	ftsZ ZMO0837	-0.448854	0.000872343	-0.224768	0.00164439
Zm4|ZMO0840	ZMO0840	H2VFS1	Sporulation domain protein	ZMO0840	0.91988	1.34985e-05	0.166344	0.0111073
Zm4|ZMO0842	ZMO0842	Q9RNN5	Deoxyguanosinetriphosphate triphosphohydrolase-like protein	dgtP ZMO0842	0.723679	0.000151281	0.21422	0.0166687
Zm4|ZMO0843	ZMO0843	Q5NP93	Arginine--tRNA ligase (EC 6.1.1.19) (Arginyl-tRNA synthetase) (ArgRS)	argS ZMO0843	-0.617637	7.04031e-06	-0.465918	6.93587e-06
Zm4|ZMO0844	ZMO0844	Q5NP92	Sporulation domain protein	ZMO0844	0.511276	0.000353496	0.0132743	0.818999
Zm4|ZMO0845	ZMO0845	Q9RNN8	Alanine--tRNA ligase (EC 6.1.1.7) (Alanyl-tRNA synthetase) (AlaRS)	alaS ZMO0845	-0.492111	1.34749e-05	-0.165298	0.00215615
Zm4|ZMO0846	ZMO0846	Q5NP90	Sodium/hydrogen exchanger	ZMO0846	0.0246154	0.576883	-0.0113443	0.786692
Zm4|ZMO0847	ZMO0847	Q5NP89	Porin	ZMO0847	1.69714	1.29426e-05	1.34731	4.27225e-05
Zm4|ZMO0849	ZMO0849	H2VFR6	Alg9 family protein mannosyltransferase	ZMO0849	1.07227	0.00067021	0.183682	0.780685
Zm4|ZMO0850	ZMO0850	Q5NP86	Sigma54 specific transcriptional regulator, Fis family	ZMO0850	0.117264	0.136271	0.0828531	0.0947
Zm4|ZMO0851	ZMO0851	Q9RNP3	Pyridoxine/pyridoxamine 5'-phosphate oxidase (EC 1.4.3.5) (PNP/PMP oxidase) (PNPOx) (Pyridoxal 5'-phosphate synthase)	pdxH ZMO0851	0.379002	0.000454867	0.0868414	0.336133
Zm4|ZMO0852	ZMO0852	Q5NP84	S-adenosylmethionine:tRNA ribosyltransferase-isomerase (EC 2.4.99.17) (Queuosine biosynthesis protein QueA)	queA ZMO0852	-1.53981	0.000424909	-0.308573	0.00410444
Zm4|ZMO0853	ZMO0853	Q5NP83	Peptidyl-prolyl cis-trans isomerase (PPIase) (EC 5.2.1.8)	ZMO0853	0.841311	0.00418083	0.107574	0.195902
Zm4|ZMO0854	ZMO0854	Q9RME4	Phosphopantetheine adenylyltransferase (EC 2.7.7.3) (Dephospho-CoA pyrophosphorylase) (Pantetheine-phosphate adenylyltransferase) (PPAT)	coaD kdtB ZMO0854	-0.0393934	0.833075	-0.132987	0.441376
Zm4|ZMO0855	ZMO0855	Q5NP81	Polyprenyl synthetase	ZMO0855	-1.09397	0.000120431	-0.546917	0.00048418
Zm4|ZMO0856	ZMO0856	Q9RME6	Exodeoxyribonuclease 7 small subunit (EC 3.1.11.6) (Exodeoxyribonuclease VII small subunit) (Exonuclease VII small subunit)	xseB ZMO0856	-0.479104	0.018012	0.232864	0.0161382
Zm4|ZMO0857	ZMO0857	D2YW20	Uncharacterized protein	ZMO0857	-0.551915	0.00101139	-0.378716	0.00837483
Zm4|ZMO0859	ZMO0859	Q5NP77	Aminotransferase class V	ZMO0859	0.323892	0.0164004	0.0426911	0.561705
Zm4|ZMO0860	ZMO0860	Q5NP76	Ferredoxin	ZMO0860	-0.655459	0.0226116	-0.304408	0.149796
Zm4|ZMO0861	ZMO0861	D2YW19	DNA polymerase III subunit gamma/tau (EC 2.7.7.7)	dnaX ZMO0861	0.166793	0.0155788	0.072112	0.274889
Zm4|ZMO0862	ZMO0862	Q5NP74	Nucleoid-associated protein ZMO0862	ZMO0862	-0.555085	0.00520882	-0.191781	0.0528179
Zm4|ZMO0863	ZMO0863	Q5NP73	dCTP deaminase (EC 3.5.4.13) (Deoxycytidine triphosphate deaminase)	dcd ZMO0863	-0.900123	0.00089788	-0.294322	0.0174443
Zm4|ZMO0864	ZMO0864	Q5NP72	Cytidine deaminase (EC 3.5.4.5) (Cytidine aminohydrolase)	ZMO0864	-0.579257	0.00355942	-0.276344	0.0137331
Zm4|ZMO0865	ZMO0865	Q5NP71	Replicative DNA helicase (EC 3.6.4.12)	ZMO0865	-1.14577	0.000104231	-0.193102	0.0298378
Zm4|ZMO0866	ZMO0866	Q5NP70	Cation diffusion facilitator family transporter	ZMO0866	-0.126825	0.30108	-0.177936	0.0997078
Zm4|ZMO0867	ZMO0867	Q5NP69	Hopanoid-associated sugar epimerase	ZMO0867	0.00277855	0.977613	0.0491482	0.322681
Zm4|ZMO0868	ZMO0868	Q5NP68	Hopene-associated glycosyltransferase HpnB	ZMO0868	-2.89669	0.000459799	-1.91725	0.000583857
Zm4|ZMO0869	ZMO0869	Q5NP67	Squalene synthase HpnC	ZMO0869	-0.314088	0.00878318	-0.115083	0.171276
Zm4|ZMO0870	ZMO0870	H2VFR7	Squalene synthase HpnD	ZMO0870	-0.789563	0.000617779	-0.185924	0.00802056
Zm4|ZMO0871	ZMO0871	Q5NP65	Squalene-associated FAD-dependent desaturase	ZMO0871	-0.0225312	0.510627	-0.096578	0.210188
Zm4|ZMO0872	ZMO0872	P33990	Squalene--hopene cyclase (EC 4.2.1.129) (EC 5.4.99.17) (Squalene--hopanol cyclase)	shc ZMO0872	-1.04835	6.27804e-05	-0.158076	0.0493715
Zm4|ZMO0873	ZMO0873	Q5NP63	Hopanoid-associated phosphorylase	ZMO0873	-1.00343	0.000103961	-0.414004	0.000199008
Zm4|ZMO0874	ZMO0874	Q5NP62	Hopanoid biosynthesis associated radical SAM protein HpnH	ZMO0874	-1.53026	1.64913e-05	-0.399851	0.000793977
Zm4|ZMO0875	ZMO0875	Q5NP61	4-hydroxy-3-methylbut-2-enyl diphosphate reductase (EC 1.17.7.4)	ispH lytB ZMO0875	-0.34055	0.00839372	-0.0990729	0.12265
Zm4|ZMO0876	ZMO0876	Q5NP60	Hopanoid biosynthesis associated membrane protein HpnM	ZMO0876	1.53492	0.00018291	1.21915	0.000475391
Zm4|ZMO0877	ZMO0877	Q5NP59	Uncharacterized protein	ZMO0877	-0.187416	0.0913158	-0.449039	0.00361158
Zm4|ZMO0878	ZMO0878	Q5NP58	Chemotaxis response regulator protein-glutamate methylesterase (EC 3.1.1.61)	cheB ZMO0878	0.512379	0.00028083	-0.261519	0.00466566
Zm4|ZMO0880	ZMO0880	Q5NP56	Putative CheA signal transduction histidine kinase	ZMO0880	0.731124	0.000190468	0.00143109	0.986049
Zm4|ZMO0882	ZMO0882	Q5NP54	Methyl-accepting chemotaxis sensory transducer	ZMO0882	1.62963	0.00682281	-0.0586961	0.867133
Zm4|ZMO0883	ZMO0883	Q5NP53	30S ribosomal protein S9	rpsI ZMO0883	-0.91524	5.11995e-08	-0.154084	9.8359e-05
Zm4|ZMO0884	ZMO0884	Q5NP52	50S ribosomal protein L13	rplM ZMO0884	-1.03776	0.000383841	-0.225786	0.0269134
Zm4|ZMO0886	ZMO0886	Q5NP50	Uncharacterized protein	ZMO0886	1.19633	8.58422e-05	0.672261	0.00122363
Zm4|ZMO0888	ZMO0888	Q5NP48	Resolvase domain protein	ZMO0888	0.887151	0.000273674	0.786181	6.9426e-05
Zm4|ZMO0889	ZMO0889	Q5NP47	Aldose 1-epimerase (EC 5.1.3.3) (Galactose mutarotase)	ZMO0889	1.93425	2.20085e-05	2.17364	5.99154e-06
Zm4|ZMO0890	ZMO0890	Q5NP46	Lysine--tRNA ligase (EC 6.1.1.6) (Lysyl-tRNA synthetase) (LysRS)	lysS ZMO0890	-0.255093	0.0117699	-0.173493	0.0370972
Zm4|ZMO0892	ZMO0892	Q5NP44	Helicase c2	ZMO0892	-0.532997	0.0081072	-0.154697	0.0357565
Zm4|ZMO0893	ZMO0893	Q5NP43	Beta-lactamase	ZMO0893	1.20187	1.73566e-05	0.289629	0.0167509
Zm4|ZMO0894	ZMO0894	Q5NP42	NERD domain protein	ZMO0894	-3.56719	0.000205992	-1.43068	8.20747e-05
Zm4|ZMO0895	ZMO0895	Q5NP41	Uncharacterized protein	ZMO0895	-1.89716	0.0132502	-0.160887	0.736731
Zm4|ZMO0896	ZMO0896	Q5NP40	Uncharacterized protein	ZMO0896	-0.463114	2.28156e-05	-0.272127	0.00146803
Zm4|ZMO0899	ZMO0899	Q5NP37	Glutamine-dependent NAD(+) synthetase (EC 6.3.5.1) (NAD(+) synthase [glutamine-hydrolyzing])	ZMO0899	0.301576	0.000431258	0.101622	0.117711
Zm4|ZMO0900	ZMO0900	Q5NP36	Glutamate--tRNA ligase 1 (EC 6.1.1.17) (Glutamyl-tRNA synthetase 1) (GluRS 1)	gltX1 ZMO0900	-0.30511	0.00136469	-0.137087	0.0191966
Zm4|ZMO0901	ZMO0901	Q5NP35	Uncharacterized protein	ZMO0901	1.9753	0.0610372	0.512572	0.598942
Zm4|ZMO0903	ZMO0903	Q5NP33	2-isopropylmalate synthase (EC 2.3.3.13) (Alpha-IPM synthase) (Alpha-isopropylmalate synthase)	leuA ZMO0903	0.635774	5.49059e-05	-0.0595224	0.165914
Zm4|ZMO0904	ZMO0904	Q5NP32	Beta-galactosidase (EC 3.2.1.23)	ZMO0904	1.81932	5.03115e-07	0.480057	0.00345688
Zm4|ZMO0905	ZMO0905	Q5NP31	Periplasmic glucan biosynthesis protein MdoG	ZMO0905	1.34127	7.65841e-06	0.47845	0.000268395
Zm4|ZMO0907	ZMO0907	Q5NP29	Glycosyl transferase family 2	ZMO0907	-0.415177	0.00498935	-0.216632	0.0773027
Zm4|ZMO0908	ZMO0908	Q5NP28	Lipopolysaccharide biosynthesis protein	ZMO0908	-0.965218	0.000214877	-0.596888	0.000153165
Zm4|ZMO0909	ZMO0909	Q5NP27	Glycosyl transferase group 1	ZMO0909	-0.145429	0.0262928	-0.0289778	0.516216
Zm4|ZMO0910	ZMO0910	Q5NP26	ABC transporter related protein	ZMO0910	-0.530855	0.00227404	0.0483403	0.0713353
Zm4|ZMO0911	ZMO0911	Q5NP25	Polysaccharide export protein	ZMO0911	-0.375181	0.00318023	-0.254368	0.00549778
Zm4|ZMO0912	ZMO0912	Q5NP24	Uncharacterized protein	ZMO0912	1.86672	3.0032e-06	0.62988	9.97891e-05
Zm4|ZMO0913	ZMO0913	Q5NP23	Branched-chain-amino-acid aminotransferase (EC 2.6.1.42)	ZMO0913	-0.747477	5.95499e-06	-0.12281	0.0253119
Zm4|ZMO0914	ZMO0914	Q5NP22	Bifunctional protein FolD [Includes: Methylenetetrahydrofolate dehydrogenase (EC 1.5.1.5); Methenyltetrahydrofolate cyclohydrolase (EC 3.5.4.9)]	folD ZMO0914	-3.12718	2.10119e-07	-0.254589	0.00054742
Zm4|ZMO0915	ZMO0915	Q5NP21	Copper-translocating P-type ATPase	ZMO0915	2.06177	3.88009e-06	1.02799	1.73992e-05
Zm4|ZMO0916	ZMO0916	Q5NP20	Heavy metal transport/detoxification protein	ZMO0916	2.7867	4.45975e-06	1.47522	0.000116442
Zm4|ZMO0917	ZMO0917	Q5NP19	2-nitropropane dioxygenase, NPD	ZMO0917	0.570498	0.00139106	0.215712	0.00526414
Zm4|ZMO0918	ZMO0918	Q5NP18	Catalase (EC 1.11.1.6)	ZMO0918	2.77296	1.77178e-06	1.34144	7.79368e-06
Zm4|ZMO0919	ZMO0919	Q5NP17	Diguanylate cyclase with beta propeller sensor	ZMO0919	1.13226	7.49871e-06	0.225281	0.0037002
Zm4|ZMO0920	ZMO0920	Q5NP16	Uncharacterized protein	ZMO0920	1.28939	4.40927e-05	1.33121	8.16762e-05
Zm4|ZMO0921	ZMO0921	Q5NP15	Uncharacterized protein	ZMO0921	0.509904	0.000278484	0.380315	9.31598e-05
Zm4|ZMO0922	ZMO0922	Q5NP14	Helix-turn-helix domain-containing protein	ZMO0922	0.40067	0.0284694	-0.203653	0.0726667
Zm4|ZMO0923	ZMO0923	Q5NP13	Arginine biosynthesis bifunctional protein ArgJ [Cleaved into: Arginine biosynthesis bifunctional protein ArgJ alpha chain; Arginine biosynthesis bifunctional protein ArgJ beta chain] [Includes: Glutamate N-acetyltransferase (EC 2.3.1.35) (Ornithine acetyltransferase) (OATase) (Ornithine transacetylase); Amino-acid acetyltransferase (EC 2.3.1.1) (N-acetylglutamate synthase) (AGSase)]	argJ ZMO0923	0.363556	0.00351169	0.0487079	0.492177
Zm4|ZMO0924	ZMO0924	Q5NP12	Protein translocase subunit SecA	secA ZMO0924	0.0655318	0.0620538	-0.0125594	0.740159
Zm4|ZMO0925	ZMO0925	Q5NP11	Cold-shock DNA-binding domain protein	ZMO0925	2.45042	2.33596e-05	0.64237	0.00790991
Zm4|ZMO0926	ZMO0926	Q5NP10	Mammalian cell entry related domain protein	ZMO0926	0.765695	0.000491442	0.158471	0.0844011
Zm4|ZMO0927	ZMO0927	Q5NP09	Leucyl/phenylalanyl-tRNA--protein transferase (EC 2.3.2.6) (L/F-transferase) (Leucyltransferase) (Phenyalanyltransferase)	aat ZMO0927	1.57098	1.05328e-05	0.619066	0.00139563
Zm4|ZMO0928	ZMO0928	Q5NP08	Peptidase S58 DmpA	ZMO0928	-0.10742	0.0393901	-0.241871	0.00689962
Zm4|ZMO0930	ZMO0930	Q5NP06	Uncharacterized protein	ZMO0930	0.472557	0.160482	4.14989	4.66755e-05
Zm4|ZMO0932	ZMO0932	Q5NP04	Uncharacterized protein	ZMO0932	0.3402	0.679518	0.750118	0.252017
Zm4|ZMO0934	ZMO0934	Q5NP02	Uncharacterized protein	ZMO0934	-0.559617	0.354204	2.33672	0.00770352
Zm4|ZMO0935	ZMO0935	Q5NP01	Glutathione S-transferase domain protein	ZMO0935	0.565089	0.00116123	0.164243	0.052998
Zm4|ZMO0937	ZMO0937	Q5NNZ9	Aromatic-amino-acid transaminase (EC 2.6.1.57)	ZMO0937	0.641884	0.000196729	-0.163453	0.0516437
Zm4|ZMO0938	ZMO0938	Q5NNZ8	Alkaline phosphatase PhoD (ALPI) (EC 3.1.3.1) (Type I phosphodiesterase/nucleotide pyrophosphatase)	phoD ZMO0938	0.0891355	0.166872	-0.15715	0.00307051
Zm4|ZMO0939	ZMO0939	Q5NNZ7	Guanine deaminase	ZMO0939	0.305304	0.00395496	-0.0895341	0.28642
Zm4|ZMO0940	ZMO0940	Q5NNZ6	Transcriptional regulator, MarR family	ZMO0940	-0.211328	0.118632	-0.446845	0.000935705
Zm4|ZMO0941	ZMO0941	Q5NNZ5	NAD-dependent epimerase/dehydratase	ZMO0941	1.40346	4.32857e-05	0.651322	0.000248619
Zm4|ZMO0942	ZMO0942	P0DJA7	Sucrose-6-phosphate hydrolase (Sucrase) (EC 3.2.1.26) (Invertase)	sacA invA ZMO0942	1.61636	5.65927e-05	0.977374	0.000250343
Zm4|ZMO0945	ZMO0945	Q5NNZ1	Aldose 1-epimerase	ZMO0945	0.271905	0.00926764	0.156489	0.206307
Zm4|ZMO0946	ZMO0946	Q5NNZ0	Trigger factor (TF) (EC 5.2.1.8) (PPIase)	tig ZMO0946	-0.965303	2.0695e-06	-0.297626	0.000217999
Zm4|ZMO0947	ZMO0947	Q5NNY9	Glycosyl transferase family 2	ZMO0947	-0.795953	0.00526546	-0.319898	0.0300956
Zm4|ZMO0948	ZMO0948	Q5NNY8	ATP-dependent Clp protease proteolytic subunit (EC 3.4.21.92) (Endopeptidase Clp)	clpP ZMO0948	0.214658	0.00311717	-0.0791685	0.266941
Zm4|ZMO0949	ZMO0949	Q5NNY7	ATP-dependent Clp protease ATP-binding subunit ClpX	clpX ZMO0949	0.0772445	0.037686	0.108132	0.0251829
Zm4|ZMO0950	ZMO0950	Q5NNY6	GCN5-related N-acetyltransferase	ZMO0950	-0.033435	0.835506	-0.283545	0.038239
Zm4|ZMO0951	ZMO0951	Q5NNY5	Coproporphyrinogen oxidase (EC 1.3.3.3)	ZMO0951	0.552517	0.00238647	0.244808	0.0112496
Zm4|ZMO0952	ZMO0952	Q5NNY4	tRNA (cytidine(34)-2'-O)-methyltransferase (EC 2.1.1.207) (tRNA (cytidine/uridine-2'-O-)-methyltransferase TrmL)	trmL ZMO0952	-0.365348	0.0258639	-0.465614	0.00482688
Zm4|ZMO0956	ZMO0956	Q5NNY0	Ubiquinol-cytochrome c reductase iron-sulfur subunit (EC 1.10.2.2)	ZMO0956	0.249768	0.116103	0.225727	0.0587321
Zm4|ZMO0958	ZMO0958	Q5NNX8	Cytochrome c1	ZMO0958	-0.0488668	0.798907	-0.0813104	0.582254
Zm4|ZMO0959	ZMO0959	Q5NNX7	Monofunctional biosynthetic peptidoglycan transglycosylase	ZMO0959	0.78108	0.00775955	0.799659	0.0199368
Zm4|ZMO0961	ZMO0961	Q5NNX5	Cytochrome c class I	ZMO0961	0.623394	9.64063e-05	0.655319	0.000301291
Zm4|ZMO0962	ZMO0962	Q5NNX4	N-acetylglucosamine-6-phosphate deacetylase (EC 3.5.1.25)	ZMO0962	-0.880348	3.13249e-05	-0.225758	0.00476958
Zm4|ZMO0963	ZMO0963	Q5NNX3	Transcriptional regulator, TetR family	ZMO0963	-1.20782	1.64764e-05	-0.844327	5.92527e-06
Zm4|ZMO0964	ZMO0964	Q5NNX2	RND efflux system, outer membrane lipoprotein, NodT family	ZMO0964	-0.337025	0.000193987	-0.472653	5.84031e-05
Zm4|ZMO0965	ZMO0965	Q5NNX1	Efflux pump membrane protein	ZMO0965	0.127913	0.0939574	-0.192198	0.0109881
Zm4|ZMO0970	ZMO0970	Q5NNW6	Purine nucleoside permease	ZMO0970	0.207128	0.212096	0.094065	0.0353723
Zm4|ZMO0971	ZMO0971	Q5NNW5	Adenine deaminase (ADE) (EC 3.5.4.2) (Adenine aminohydrolase) (AAH)	ZMO0971	-0.965134	4.19535e-05	-0.482932	5.23102e-05
Zm4|ZMO0972	ZMO0972	Q5NNW4	Hopanoid biosynthesis associated glycosyl transferase protein HpnI	ZMO0972	-0.576359	0.000873176	-0.020883	0.698392
Zm4|ZMO0973	ZMO0973	Q5NNW3	Hopanoid biosynthesis associated radical SAM protein HpnJ	ZMO0973	-1.11857	6.68684e-06	-0.23365	0.000836028
Zm4|ZMO0974	ZMO0974	Q5NNW2	Hopanoid biosynthesis associated protein HpnK	ZMO0974	0.149035	0.0311929	-0.436765	8.40287e-05
Zm4|ZMO0976	ZMO0976	F2YCN5	Mutant aldo/keto reductase	ZMO0976	2.15751	1.51448e-05	0.856121	0.000537425
Zm4|ZMO0979	ZMO0979	Q5NNV7	TonB-dependent receptor	ZMO0979	0.365053	0.0133192	-0.527157	2.77896e-05
Zm4|ZMO0980	ZMO0980	Q5NNV6	DNA polymerase III subunit beta (EC 2.7.7.7)	ZMO0980	0.400961	0.000111392	0.0143188	0.610504
Zm4|ZMO0981	ZMO0981	Q5NNV5	ABC transporter related protein	ZMO0981	-0.535509	0.0023048	-0.302855	0.00205915
Zm4|ZMO0984	ZMO0984	Q5NNV2	Peptidase M23	ZMO0984	0.437832	0.0297547	0.0160138	0.890145
Zm4|ZMO0985	ZMO0985	Q5NNV1	5'-nucleotidase SurE (EC 3.1.3.5) (Nucleoside 5'-monophosphate phosphohydrolase)	surE ZMO0985	-0.208816	0.000702354	-0.306255	0.00305971
Zm4|ZMO0986	ZMO0986	Q5NNV0	Serine--tRNA ligase (EC 6.1.1.11) (Seryl-tRNA synthetase) (SerRS) (Seryl-tRNA(Ser/Sec) synthetase)	serS ZMO0986	-0.463852	0.000225093	-0.396257	1.59932e-05
Zm4|ZMO0987	ZMO0987	Q5NNU9	RNA polymerase-binding transcription factor DksA	dksA ZMO0987	-0.740437	0.000964755	-0.34796	0.00421957
Zm4|ZMO0989	ZMO0989	Q5NNU7	Heat shock protein Hsp20	ZMO0989	0.127664	0.227797	0.632899	0.0250749
Zm4|ZMO0992	ZMO0992	Q5NNU4	Peptidase S10 serine carboxypeptidase	ZMO0992	0.195309	0.0296084	-0.141445	0.108184
Zm4|ZMO0994	ZMO0994	Q5NNU2	Uncharacterized protein	ZMO0994	-0.129869	0.156518	0.380695	0.00271779
Zm4|ZMO0996	ZMO0996	Q5NNU0	MscS Mechanosensitive ion channel	ZMO0996	-0.0906337	0.185944	-0.492869	0.00116179
Zm4|ZMO0997	ZMO0997	Q00384	KHG/KDPG aldolase [Includes: 4-hydroxy-2-oxoglutarate aldolase (EC 4.1.3.16) (2-keto-4-hydroxyglutarate aldolase) (KHG-aldolase); 2-dehydro-3-deoxy-phosphogluconate aldolase (EC 4.1.2.14) (2-keto-3-deoxy-6-phosphogluconate aldolase) (KDPG-aldolase) (Phospho-2-dehydro-3-deoxygluconate aldolase) (Phospho-2-keto-3-deoxygluconate aldolase)]	eda kdgA ZMO0997	0.344326	0.00189834	-0.158801	0.032233
Zm4|ZMO0998	ZMO0998	Q5NNT8	Peptide methionine sulfoxide reductase MsrA (Protein-methionine-S-oxide reductase) (EC 1.8.4.11) (Peptide-methionine (S)-S-oxide reductase) (Peptide Met(O) reductase)	msrA ZMO0998	2.05923	4.04629e-06	0.725228	0.000974528
Zm4|ZMO0999	ZMO0999	Q5NNT7	Threonylcarbamoyl-AMP synthase (TC-AMP synthase) (EC 2.7.7.87) (L-threonylcarbamoyladenylate synthase)	ZMO0999	-0.366991	0.0157301	-0.217449	0.00838275
Zm4|ZMO1000	ZMO1000	Q5NNT6	5-methyltetrahydropteroyltriglutamate--homocysteine methyltransferase (EC 2.1.1.14) (Cobalamin-independent methionine synthase) (Methionine synthase, vitamin-B12 independent isozyme)	metE ZMO1000	0.751673	0.000161693	0.560417	0.00549118
Zm4|ZMO1002	ZMO1002	Q5NNT4	Phosphoglucosamine mutase (EC 5.4.2.10)	glmM ZMO1002	-1.96011	3.99201e-06	-0.48565	0.000560821
Zm4|ZMO1003	ZMO1003	Q5NNT3	Phosphomethylpyrimidine kinase (EC 2.7.4.7)	ZMO1003	-0.230167	0.000574732	-0.0600745	0.0874294
Zm4|ZMO1004	ZMO1004	Q5NNT2	Ribonuclease HII (RNase HII) (EC 3.1.26.4)	rnhB ZMO1004	0.0526999	0.510646	0.23526	0.0167752
Zm4|ZMO1005	ZMO1005	Q5NNT1	Methyltransferase (EC 2.1.1.-)	ZMO1005	-1.41957	1.30414e-05	-0.686656	0.000447665
Zm4|ZMO1006	ZMO1006	Q5NNT0	Dihydropteroate synthase (EC 2.5.1.15)	ZMO1006	-0.561465	0.00022612	-0.394818	0.00722822
Zm4|ZMO1007	ZMO1007	Q5NNS9	Uncharacterized protein	ZMO1007	1.54851	2.33737e-06	0.524731	0.00113078
Zm4|ZMO1008	ZMO1008	Q5NNS8	FAD linked oxidase domain protein	ZMO1008	1.23475	4.26554e-05	0.580071	0.000228027
Zm4|ZMO1009	ZMO1009	Q5NNS7	SapC family protein	ZMO1009	0.132186	0.20391	-0.143851	0.0585864
Zm4|ZMO1010	ZMO1010	Q5NNS6	Uncharacterized protein	ZMO1010	2.03229	0.000255854	0.681651	0.0139302
Zm4|ZMO1012	ZMO1012	Q5NNS4	Uncharacterized protein	ZMO1012	-1.73558	0.000223762	-0.593095	6.68169e-05
Zm4|ZMO1013	ZMO1013	Q5NNS3	Maf-like protein ZMO1013	ZMO1013	-1.24412	6.31166e-06	-0.349144	0.00504384
Zm4|ZMO1014	ZMO1014	Q5NNS2	Translation initiation factor IF-1	infA ZMO1014	-1.35081	2.01762e-05	-0.521925	0.00133019
Zm4|ZMO1015	ZMO1015	Q5NNS1	Uncharacterized protein	ZMO1015	0.851333	0.00127365	0.130724	0.122708
Zm4|ZMO1016	ZMO1016	Q5NNS0	Mammalian cell entry related domain protein	ZMO1016	0.840633	8.35263e-05	0.164284	0.0403919
Zm4|ZMO1017	ZMO1017	Q5NNR9	ABC transporter related protein	ZMO1017	0.422489	0.003753	0.188614	0.0478932
Zm4|ZMO1018	ZMO1018	Q5NNR8	Uncharacterized protein	ZMO1018	0.557497	0.00133058	0.24576	0.0423067
Zm4|ZMO1019	ZMO1019	Q5NNR7	Deoxyhypusine synthase-like protein (EC 2.5.-.-)	ZMO1019	-0.360159	0.0067286	-0.199183	0.00342415
Zm4|ZMO1020	ZMO1020	Q5NNR6	Orn/DAP/Arg decarboxylase 2	ZMO1020	-0.744436	0.00734828	-1.22207	2.12023e-05
Zm4|ZMO1021	ZMO1021	Q5NNR5	Alpha/beta fold family hydrolase-like protein	ZMO1021	-0.0860466	0.11801	-0.179479	0.101693
Zm4|ZMO1022	ZMO1022	Q5NNR4	Cysteine desulfurase (EC 2.8.1.7)	ZMO1022	-0.474034	0.00857184	-0.179081	0.0252937
Zm4|ZMO1023	ZMO1023	Q5NNR3	7-cyano-7-deazaguanine synthase (EC 6.3.4.20) (7-cyano-7-carbaguanine synthase) (PreQ(0) synthase) (Queuosine biosynthesis protein QueC)	queC ZMO1023	0.179223	0.0172919	-0.177307	0.0162723
Zm4|ZMO1025	ZMO1025	Q5NNR1	Anaerobic ribonucleoside-triphosphate reductase	ZMO1025	-3.02571	1.10615e-06	-0.527343	0.000848221
Zm4|ZMO1027	ZMO1027	Q5NNQ9	Anaerobic ribonucleoside-triphosphate reductase activating protein	ZMO1027	-1.15798	0.000133738	-0.116462	0.0401942
Zm4|ZMO1029	ZMO1029	Q5NNQ7	ABC transporter related protein	ZMO1029	0.303426	0.00795723	-0.210287	0.0283665
Zm4|ZMO1032	ZMO1032	Q5NNQ4	Dual-specificity RNA methyltransferase RlmN (EC 2.1.1.192) (23S rRNA (adenine(2503)-C(2))-methyltransferase) (23S rRNA m2A2503 methyltransferase) (Ribosomal RNA large subunit methyltransferase N) (tRNA (adenine(37)-C(2))-methyltransferase) (tRNA m2A37 methyltransferase)	rlmN ZMO1032	-1.23513	8.22094e-05	-0.37368	0.00107298
Zm4|ZMO1033	ZMO1033	Q5NNQ3	Cyclopropane-fatty-acyl-phospholipid synthase (EC 2.1.1.79)	ZMO1033	2.68968	3.80134e-06	1.4897	3.06887e-05
Zm4|ZMO1034	ZMO1034	Q5NNQ2	Calcium-binding EF-hand-containing protein	ZMO1034	2.4063	4.72905e-05	1.1605	0.000877118
Zm4|ZMO1036	ZMO1036	Q5NNQ0	Argininosuccinate synthase (EC 6.3.4.5) (Citrulline--aspartate ligase)	argG ZMO1036	-0.313583	0.000776036	-0.092933	0.0696697
Zm4|ZMO1039	ZMO1039	Q5NNP7	Ribonucleoside-diphosphate reductase (EC 1.17.4.1)	ZMO1039	0.47353	0.000766253	-0.277166	0.0186748
Zm4|ZMO1041	ZMO1041	Q5NNP5	NUDIX hydrolase	ZMO1041	-0.0778928	0.208263	-0.108266	0.193691
Zm4|ZMO1042	ZMO1042	Q5NNP4	Uncharacterized protein	ZMO1042	0.0730458	0.511422	-0.162256	0.00498844
Zm4|ZMO1043	ZMO1043	Q5NNP3	LemA family protein	ZMO1043	0.317262	0.219626	-0.20643	0.429787
Zm4|ZMO1044	ZMO1044	Q5NNP2	Large-conductance mechanosensitive channel	mscL ZMO1044	0.125875	0.0229787	0.527045	0.000667577
Zm4|ZMO1047	ZMO1047	Q5NNN9	Phosphate-binding protein PstS	ZMO1047	0.779634	2.64931e-05	0.586486	3.84211e-05
Zm4|ZMO1048	ZMO1048	Q5NNN8	Phosphate transport system permease protein	ZMO1048	-0.483914	0.0560881	-0.380692	0.0361625
Zm4|ZMO1049	ZMO1049	Q5NNN7	Phosphate transport system permease protein PstA	ZMO1049	-0.0532912	0.558259	-0.195001	0.1083
Zm4|ZMO1050	ZMO1050	Q5NNN6	Phosphate import ATP-binding protein PstB (EC 3.6.3.27) (ABC phosphate transporter) (Phosphate-transporting ATPase)	pstB ZMO1050	0.0112685	0.845799	-0.155931	0.0183346
Zm4|ZMO1052	ZMO1052	Q5NNN4	Phosphoribosylaminoimidazole-succinocarboxamide synthase (EC 6.3.2.6) (SAICAR synthetase)	purC ZMO1052	-0.724082	0.000230701	-0.203332	5.15641e-05
Zm4|ZMO1054	ZMO1054	Q5NNN2	DNA topoisomerase 4 subunit A (EC 5.99.1.3) (Topoisomerase IV subunit A)	parC ZMO1054	0.083021	0.461645	-0.381552	0.00500405
Zm4|ZMO1055	ZMO1055	Q5NNN1	Diguanylate cyclase/phosphodiesterase	ZMO1055	-0.570063	0.00119767	0.38651	6.64452e-05
Zm4|ZMO1056	ZMO1056	Q5NNN0	Polynucleotide adenylyltransferase region	ZMO1056	-0.479835	0.00167392	-0.324284	0.000698
Zm4|ZMO1057	ZMO1057	Q5NNM9	GCN5-related N-acetyltransferase	ZMO1057	-1.04668	1.41818e-05	-0.625906	0.00107547
Zm4|ZMO1059	ZMO1059	Q5NNM7	Dihydroneopterin aldolase	ZMO1059	0.521396	0.0095873	0.131248	0.0296613
Zm4|ZMO1060	ZMO1060	Q5NNM6	Superoxide dismutase (EC 1.15.1.1)	ZMO1060	1.36131	6.85586e-05	0.360578	0.00569556
Zm4|ZMO1061	ZMO1061	Q5NNM5	Sigma54 specific transcriptional acivator, PspF, Fis family	ZMO1061	-0.130899	0.302633	-0.283658	0.00929116
Zm4|ZMO1063	ZMO1063	Q5NNM3	Phage shock protein A, PspA	ZMO1063	2.54258	9.00452e-05	0.374402	0.0534351
Zm4|ZMO1064	ZMO1064	Q5NNM2	Phage shock protein B	ZMO1064	1.90942	0.00140436	0.0546841	0.791241
Zm4|ZMO1065	ZMO1065	Q5NNM1	Phage shock protein C, PspC	ZMO1065	1.90314	7.15095e-06	0.164411	0.0181254
Zm4|ZMO1067	ZMO1067	Q5NNL9	Fe-S metabolism associated SufE	ZMO1067	-0.496524	0.0159889	0.0910693	0.165059
Zm4|ZMO1068	ZMO1068	Q5NNL8	Uncharacterized protein	ZMO1068	0.893775	0.00597087	0.18075	0.137917
Zm4|ZMO1069	ZMO1069	Q5NNL7	Heat shock protein DnaJ domain protein	ZMO1069	-0.117821	0.374027	-0.411268	0.012495
Zm4|ZMO1070	ZMO1070	Q5NNL6	Signal recognition particle receptor FtsY (SRP receptor)	ftsY ZMO1070	-0.437549	0.000116147	-0.426459	0.000318469
Zm4|ZMO1071	ZMO1071	Q5NNL5	MiaB-like tRNA modifying enzyme (EC 1.3.1.74)	ZMO1071	-0.718153	0.000900467	-0.511957	0.00396001
Zm4|ZMO1072	ZMO1072	Q5NNL4	Diaminopimelate epimerase (DAP epimerase) (EC 5.1.1.7) (PLP-independent amino acid racemase)	dapF ZMO1072	0.177735	0.0981358	-0.11022	0.116609
Zm4|ZMO1075	ZMO1075	Q5NNL1	Signal recognition particle protein (Fifty-four homolog)	ffh ZMO1075	-0.664766	3.76535e-05	-0.463942	0.000254271
Zm4|ZMO1076	ZMO1076	Q5NNL0	30S ribosomal protein S16	rpsP ZMO1076	-1.14687	2.93515e-05	-0.532473	0.000725798
Zm4|ZMO1077	ZMO1077	Q5NNK9	Ribosome maturation factor RimM	rimM ZMO1077	-0.872222	5.09781e-05	-0.350264	0.000362217
Zm4|ZMO1078	ZMO1078	Q5NNK8	tRNA (guanine-N(1)-)-methyltransferase (EC 2.1.1.228) (M1G-methyltransferase) (tRNA [GM37] methyltransferase)	trmD ZMO1078	-0.626959	0.00172967	-0.548457	0.00143368
Zm4|ZMO1079	ZMO1079	Q5NNK7	50S ribosomal protein L19	rplS ZMO1079	-0.969823	2.49844e-05	-0.361909	0.000588618
Zm4|ZMO1081	ZMO1081	Q5NNK5	Uncharacterized protein	ZMO1081	-1.46488	0.000470107	-0.605156	0.000995506
Zm4|ZMO1084	ZMO1084	Q5NNK2	Cellulose synthase subunit B	ZMO1084	-0.0694774	0.177059	-0.0913103	0.0596852
Zm4|ZMO1085	ZMO1085	Q5NNK1	Cellulose synthase operon C domain protein	ZMO1085	-0.247477	0.0018698	0.188463	0.000204351
Zm4|ZMO1086	ZMO1086	Q5NNK0	Glucanase (EC 3.2.1.-)	ZMO1086	1.04906	2.81725e-05	0.452823	0.00280941
Zm4|ZMO1087	ZMO1087	Q5NNJ9	Lytic murein transglycosylase	ZMO1087	1.68593	2.61254e-06	-0.438873	0.000910393
Zm4|ZMO1088	ZMO1088	Q5NNJ8	Endolytic peptidoglycan transglycosylase RlpA (EC 4.2.2.-)	rlpA ZMO1088	4.27885	0.00936178	-0.158484	0.877758
Zm4|ZMO1089	ZMO1089	Q5NNJ7	Serine-type D-Ala-D-Ala carboxypeptidase (EC 3.4.16.4)	ZMO1089	0.521326	6.05107e-05	0.263559	0.00160182
Zm4|ZMO1090	ZMO1090	Q5NNJ6	Thymidylate kinase (EC 2.7.4.9) (dTMP kinase)	tmk ZMO1090	0.00723395	0.892203	-0.0238227	0.461205
Zm4|ZMO1091	ZMO1091	Q5NNJ5	DNA polymerase III, delta prime subunit	ZMO1091	-0.464945	0.0176356	-0.33896	0.0411458
Zm4|ZMO1092	ZMO1092	Q5NNJ4	Methionine--tRNA ligase (EC 6.1.1.10) (Methionyl-tRNA synthetase) (MetRS)	metG ZMO1092	-0.260466	0.00522209	-0.300533	0.000299423
Zm4|ZMO1093	ZMO1093	Q5NNJ3	Hydrolase, TatD family	ZMO1093	-0.260074	0.0143627	-0.234399	0.00777742
Zm4|ZMO1094	ZMO1094	Q5NNJ2	Beta-lactamase domain protein	ZMO1094	0.30343	0.00120132	0.210415	0.00172393
Zm4|ZMO1095	ZMO1095	Q5NNJ1	MazG family protein	ZMO1095	-0.17695	0.40126	0.198859	0.0627308
Zm4|ZMO1096	ZMO1096	Q5NNJ0	Ribonuclease R (RNase R) (EC 3.1.13.1)	rnr ZMO1096	0.672032	6.53963e-05	0.203593	0.0110803
Zm4|ZMO1097	ZMO1097	Q5NNI9	Thioredoxin	ZMO1097	0.280596	0.0472188	-0.40658	0.0129222
Zm4|ZMO1098	ZMO1098	Q5NNI8	Double-strand break repair helicase AddA	ZMO1098	0.0624513	0.098761	-0.10211	0.00719789
Zm4|ZMO1099	ZMO1099	Q5NNI7	Double-strand break repair protein AddB	ZMO1099	0.148503	0.0145722	-0.0696769	0.130447
Zm4|ZMO1100	ZMO1100	Q5NNI6	Nucleotidyl transferase	ZMO1100	-1.33532	3.42763e-05	-0.504126	3.90901e-05
Zm4|ZMO1101	ZMO1101	Q5NNI5	Uncharacterized protein	ZMO1101	0.00324737	0.965973	-0.247683	0.00321909
Zm4|ZMO1102	ZMO1102	Q5NNI4	Histidine kinase	ZMO1102	0.732058	0.000136561	0.23501	0.0221107
Zm4|ZMO1105	ZMO1105	Q5NNI1	Histidine kinase	ZMO1105	-0.438346	0.0135892	0.0166595	0.397023
Zm4|ZMO1107	ZMO1107	Q5NNH9	Transcriptional regulator, AsnC family	ZMO1107	-1.05734	0.000268027	-0.578372	0.000103187
Zm4|ZMO1109	ZMO1109	Q5NNH7	Uncharacterized protein	ZMO1109	0.760208	0.000760348	0.492122	0.00418949
Zm4|ZMO1113	ZMO1113	Q5NNH3	FAD-dependent pyridine nucleotide-disulfide oxidoreductase	ZMO1113	0.997736	3.48017e-05	0.51525	8.51992e-05
Zm4|ZMO1114	ZMO1114	Q5NNH2	Phage SPO1 DNA polymerase-related protein	ZMO1114	0.595097	0.0196811	0.0496229	0.614775
Zm4|ZMO1116	ZMO1116	Q5NNH0	Glutamate synthase, small subunit	ZMO1116	-1.07687	0.00024123	-0.114569	0.0167766
Zm4|ZMO1117	ZMO1117	Q5NNG9	Glutamate synthase (Ferredoxin) (EC 1.4.7.1)	ZMO1117	-1.33844	6.72157e-07	-0.210076	0.0205261
Zm4|ZMO1118	ZMO1118	H2VFR8	Glutathione S-transferase domain protein	ZMO1118	0.343469	0.00559585	-0.167773	0.0330985
Zm4|ZMO1121	ZMO1121	Q5NNG5	Transcriptional regulator, MerR family	ZMO1121	-0.179865	0.0586907	-0.314967	0.0120015
Zm4|ZMO1122	ZMO1122	Q9RNZ5	Integration host factor subunit alpha (IHF-alpha)	ihfA himA ZMO1122	0.48274	0.0427256	-0.401952	0.00512769
Zm4|ZMO1124	ZMO1124	Q5NNG2	Two component, sigma54 specific, transcriptional regulator, Fis family	ZMO1124	0.555585	0.000340994	0.128678	0.0433517
Zm4|ZMO1125	ZMO1125	Q5NNG1	Histidine kinase	ZMO1125	1.01126	1.77042e-05	0.100162	0.109792
Zm4|ZMO1126	ZMO1126	Q5NNG0	Transcriptional regulator, Fis family	ZMO1126	-0.570664	0.03814	-0.601102	0.0275354
Zm4|ZMO1127	ZMO1127	Q5NNF9	tRNA-dihydrouridine synthase (EC 1.3.1.-)	ZMO1127	-1.27525	2.79216e-05	-0.543204	0.00115103
Zm4|ZMO1128	ZMO1128	Q9RNZ1	Bifunctional enzyme IspD/IspF [Includes: 2-C-methyl-D-erythritol 4-phosphate cytidylyltransferase (EC 2.7.7.60) (4-diphosphocytidyl-2C-methyl-D-erythritol synthase) (MEP cytidylyltransferase) (MCT); 2-C-methyl-D-erythritol 2,4-cyclodiphosphate synthase (MECDP-synthase) (MECPP-synthase) (MECPS) (EC 4.6.1.12)]	ispDF ZMO1128	-0.150034	0.00209169	-0.236951	0.0019442
Zm4|ZMO1129	ZMO1129	D2YW30	Uncharacterized protein	ZMO1129	1.71799	0.000622673	-1.09885	0.0214042
Zm4|ZMO1130	ZMO1130	Q5NNF6	CinA domain protein	ZMO1130	1.08401	0.000484346	0.27607	0.000110238
Zm4|ZMO1131	ZMO1131	H2VFQ5	Cyclase/dehydrase	ZMO1131	0.0708698	0.182654	-0.483033	0.00269273
Zm4|ZMO1132	ZMO1132	Q9RNY7	Lipoyl synthase (EC 2.8.1.8) (Lip-syn) (LS) (Lipoate synthase) (Lipoic acid synthase) (Sulfur insertion protein LipA)	lipA ZMO1132	0.322055	0.00417266	0.0294228	0.571627
Zm4|ZMO1133	ZMO1133	Q5NNF3	Carbonic anhydrase (EC 4.2.1.1) (Carbonate dehydratase)	ZMO1133	1.31914	5.73187e-05	0.692224	0.000173416
Zm4|ZMO1135	ZMO1135	Q5NNF1	Peptidase U62 modulator of DNA gyrase	ZMO1135	-0.0396153	0.503884	-0.245139	0.000653074
Zm4|ZMO1136	ZMO1136	Q5NNF0	Cytochrome-c peroxidase (EC 1.11.1.5)	ZMO1136	-0.340843	0.0240703	-0.037768	0.791256
Zm4|ZMO1137	ZMO1137	Q5NNE9	Phosphoserine phosphatase SerB (EC 3.1.3.3)	ZMO1137	0.594695	5.82253e-05	0.224048	0.00162576
Zm4|ZMO1138	ZMO1138	Q9X5G1	tRNA dimethylallyltransferase (EC 2.5.1.75) (Dimethylallyl diphosphate:tRNA dimethylallyltransferase) (DMAPP:tRNA dimethylallyltransferase) (DMATase) (Isopentenyl-diphosphate:tRNA isopentenyltransferase) (IPP transferase) (IPPT) (IPTase)	miaA ZMO1138	0.327222	0.00181495	-0.292737	0.00301664
Zm4|ZMO1139	ZMO1139	Q5NNE7	Acetolactate synthase (EC 2.2.1.6)	ZMO1139	-0.275589	0.00886233	0.30921	0.00341466
Zm4|ZMO1140	ZMO1140	Q5NNE6	Acetolactate synthase, small subunit	ZMO1140	-1.4111	9.23397e-06	0.0120605	0.850931
Zm4|ZMO1141	ZMO1141	Q9X5F8	Ketol-acid reductoisomerase (NADP(+)) (KARI) (EC 1.1.1.86) (Acetohydroxy-acid isomeroreductase) (AHIR) (Alpha-keto-beta-hydroxylacyl reductoisomerase) (Ketol-acid reductoisomerase type 1) (Ketol-acid reductoisomerase type I)	ilvC ZMO1141	-0.93358	2.27666e-05	0.11078	0.0568784
Zm4|ZMO1142	ZMO1142	H2VFN3	Thioredoxin reductase (EC 1.8.1.9)	ZMO1142	0.174297	0.00692603	-0.0810139	0.0879719
Zm4|ZMO1143	ZMO1143	H2VFP0	Chloramphenicol acetyltransferase	ZMO1143	-0.352604	0.0743695	-0.484939	0.00210854
Zm4|ZMO1145	ZMO1145	Q5NNE1	50S ribosomal protein L31	rpmE ZMO1145	-1.08443	4.15878e-05	-0.514225	0.000240098
Zm4|ZMO1146	ZMO1146	Q9X5F5	3-hydroxyacyl-[acyl-carrier-protein] dehydratase FabZ (EC 4.2.1.59) ((3R)-hydroxymyristoyl-[acyl-carrier-protein] dehydratase) ((3R)-hydroxymyristoyl-ACP dehydrase) (Beta-hydroxyacyl-ACP dehydratase)	fabZ mad ZMO1146	-0.361091	0.0018081	-0.0208961	0.773246
Zm4|ZMO1147	ZMO1147	Q5NND9	Outer membrane chaperone Skp (OmpH)	ZMO1147	-0.403636	0.0988307	-0.203909	0.335547
Zm4|ZMO1148	ZMO1148	Q5NND8	Outer membrane protein assembly factor BamA	bamA ZMO1148	0.397004	0.00168379	0.166363	0.013718
Zm4|ZMO1149	ZMO1149	Q5NND7	Zinc metalloprotease (EC 3.4.24.-)	ZMO1149	-0.72995	8.97619e-06	-0.257222	0.0143236
Zm4|ZMO1150	ZMO1150	Q9X5F2	1-deoxy-D-xylulose 5-phosphate reductoisomerase (DXP reductoisomerase) (EC 1.1.1.267) (1-deoxyxylulose-5-phosphate reductoisomerase) (2-C-methyl-D-erythritol 4-phosphate synthase)	dxr ZMO1150	-0.703315	3.93155e-05	-0.182638	0.00838675
Zm4|ZMO1152	ZMO1152	Q9X5F1	Isoprenyl transferase (EC 2.5.1.-)	uppS ZMO1152	-0.788348	0.00274438	-0.500535	0.0419149
Zm4|ZMO1153	ZMO1153	Q9X5F0	Ribosome-recycling factor (RRF) (Ribosome-releasing factor)	frr rrf ZMO1153	-0.324383	0.0252982	-0.0521473	0.37934
Zm4|ZMO1154	ZMO1154	Q9X5E9	Uridylate kinase (UK) (EC 2.7.4.22) (Uridine monophosphate kinase) (UMP kinase) (UMPK)	pyrH ZMO1154	-0.591161	0.000174533	-0.259836	0.00336686
Zm4|ZMO1155	ZMO1155	Q9X5E8	Elongation factor Ts (EF-Ts)	tsf ZMO1155	-1.98165	1.10862e-05	-0.562132	0.00025385
Zm4|ZMO1156	ZMO1156	Q9X5E7	30S ribosomal protein S2	rpsB ZMO1156	-1.15523	1.05801e-06	-0.349173	7.35476e-05
Zm4|ZMO1158	ZMO1158	Q5NNC8	Aspartate racemase	ZMO1158	0.424683	0.0282565	0.0793498	0.564321
Zm4|ZMO1159	ZMO1159	Q5NNC7	CDP-diacylglycerol/serine O-phosphatidyltransferase (EC 2.7.8.8)	ZMO1159	0.535864	0.00393557	0.0829219	0.347247
Zm4|ZMO1160	ZMO1160	Q9X5E3	Phosphatidylserine decarboxylase proenzyme (EC 4.1.1.65) [Cleaved into: Phosphatidylserine decarboxylase alpha chain; Phosphatidylserine decarboxylase beta chain]	psd ZMO1160	0.024812	0.848101	-0.123796	0.206199
Zm4|ZMO1162	ZMO1162	Q5NNC4	Histidine kinase (EC 2.7.13.3)	ZMO1162	0.534222	0.00283745	-0.513432	0.00199155
Zm4|ZMO1163	ZMO1163	Q9X5E1	Phosphate-specific transport system accessory protein PhoU homolog (Pst system accessory protein PhoU homolog)	phoU ZMO1163	1.16208	0.000692948	0.246972	0.135591
Zm4|ZMO1164	ZMO1164	H2VFP2	Two component transcriptional regulator PhoB, winged helix family	ZMO1164	1.05606	0.00010087	0.0781072	0.265135
Zm4|ZMO1165	ZMO1165	Q5NNC1	Amidophosphoribosyltransferase	ZMO1165	-1.25402	0.000587593	0.0399433	0.79241
Zm4|ZMO1166	ZMO1166	Q9X5D8	Protein RecA (Recombinase A)	recA ZMO1166	-0.246743	0.00788602	-0.1437	0.0344997
Zm4|ZMO1167	ZMO1167	Q5NNB9	Peptidase S15	ZMO1167	0.00223585	0.980068	-0.134275	0.00951633
Zm4|ZMO1169	ZMO1169	Q5NNB7	ATPase BadF/BadG/BcrA/BcrD type	ZMO1169	-0.413135	0.0054348	0.267485	0.0548186
Zm4|ZMO1170	ZMO1170	Q5NNB6	Antibiotic biosynthesis monooxygenase	ZMO1170	-0.891739	0.0289779	-0.986067	0.00648903
Zm4|ZMO1171	ZMO1171	H2VFN5	Beta-hexosaminidase (EC 3.2.1.52)	ZMO1171	0.329681	0.00185399	0.130008	0.0393211
Zm4|ZMO1172	ZMO1172	Q5NNB4	N-succinylarginine dihydrolase (EC 3.5.3.23)	astB ZMO1172	0.163124	0.00537248	0.0158699	0.702459
Zm4|ZMO1173	ZMO1173	Q5NNB3	Uncharacterized protein	ZMO1173	0.25338	0.0172418	0.0104354	0.88058
Zm4|ZMO1174	ZMO1174	Q5NNB2	Surface antigen (D15)	ZMO1174	-0.191112	0.228804	-0.166966	0.0682372
Zm4|ZMO1176	ZMO1176	Q5NNB0	Histidine kinase	ZMO1176	0.8123	0.00119687	0.369353	0.0430332
Zm4|ZMO1177	ZMO1177	H2VFM2	Two component transcriptional regulator, winged helix family	ZMO1177	0.793555	4.8238e-05	0.213981	0.00472823
Zm4|ZMO1178	ZMO1178	Q9X3W1	Phosphoribosyl-AMP cyclohydrolase (PRA-CH) (EC 3.5.4.19)	hisI ZMO1178	0.664852	0.00027922	0.0911981	0.181341
Zm4|ZMO1179	ZMO1179	Q9X3W2	Uncharacterized RNA methyltransferase ZMO1179 (EC 2.1.1.-)	ZMO1179	-0.421094	0.00197454	-0.306946	0.000248152
Zm4|ZMO1180	ZMO1180	H2VFN9	Multifunctional fusion protein [Includes: ADP-dependent (S)-NAD(P)H-hydrate dehydratase (EC 4.2.1.136) (ADP-dependent NAD(P)HX dehydratase); NAD(P)H-hydrate epimerase (EC 5.1.99.6) (NAD(P)HX epimerase)]	nnrD nnrE ZMO1180	0.169992	0.0249966	0.0532412	0.426896
Zm4|ZMO1181	ZMO1181	Q5NNA5	N-formylglutamate amidohydrolase	ZMO1181	0.539701	0.000419773	0.528949	0.000752267
Zm4|ZMO1182	ZMO1182	Q9X3W5	4-diphosphocytidyl-2-C-methyl-D-erythritol kinase (CMK) (EC 2.7.1.148) (4-(cytidine-5'-diphospho)-2-C-methyl-D-erythritol kinase)	ispE ZMO1182	0.0519153	0.427057	-0.104561	0.151719
Zm4|ZMO1183	ZMO1183	H2VFQ4	TPR repeat-containing protein	ZMO1183	0.146061	0.0358033	0.166228	0.0116861
Zm4|ZMO1184	ZMO1184	Q5NNA2	Electron-transferring-flavoprotein dehydrogenase (EC 1.5.5.1)	ZMO1184	0.523655	0.000341581	0.381299	0.00294444
Zm4|ZMO1185	ZMO1185	Q5NNA1	Uracil-DNA glycosylase superfamily	ZMO1185	-0.664803	0.000669486	-0.39473	0.00459923
Zm4|ZMO1186	ZMO1186	Q5NNA0	Lytic transglycosylase catalytic	ZMO1186	5.77549	1.50845e-06	1.35418	0.000990816
Zm4|ZMO1187	ZMO1187	Q9X3X1	Formamidopyrimidine-DNA glycosylase (Fapy-DNA glycosylase) (EC 3.2.2.23) (DNA-(apurinic or apyrimidinic site) lyase MutM) (AP lyase MutM) (EC 4.2.99.18)	mutM fpg ZMO1187	0.839877	2.69251e-05	0.250598	0.0296627
Zm4|ZMO1188	ZMO1188	Q9X3X2	Ubiquinone/menaquinone biosynthesis C-methyltransferase UbiE (EC 2.1.1.163) (EC 2.1.1.201) (2-methoxy-6-polyprenyl-1,4-benzoquinol methylase) (Demethylmenaquinone methyltransferase)	ubiE ubm ZMO1188	-0.359988	0.00465856	-0.0597988	0.521572
Zm4|ZMO1189	ZMO1189	H2VFS0	Probable protein kinase UbiB (EC 2.7.-.-)	ZMO1189	0.636253	3.7663e-05	-0.000261549	0.996609
Zm4|ZMO1190	ZMO1190	Q5NN96	Phosphopantothenoylcysteine decarboxylase/phosphopantothenate/cysteine ligase (EC 4.1.1.36) (EC 6.3.2.5)	ZMO1190	-0.0292129	0.585031	-0.150453	0.00780794
Zm4|ZMO1191	ZMO1191	Q9X3X5	Deoxyuridine 5'-triphosphate nucleotidohydrolase (dUTPase) (EC 3.6.1.23) (dUTP pyrophosphatase)	dut ZMO1191	-0.0557781	0.121622	-0.0840356	0.0358065
Zm4|ZMO1192	ZMO1192	Q5NN94	UBA/THIF-type NAD/FAD binding protein	ZMO1192	-0.745806	0.0018982	-0.161559	0.00100077
Zm4|ZMO1193	ZMO1193	Q9X3X7	DNA topoisomerase 1 (EC 5.99.1.2) (DNA topoisomerase I) (Omega-protein) (Relaxing enzyme) (Swivelase) (Untwisting enzyme)	topA ZMO1193	-0.208833	0.00429791	-0.328828	0.000198139
Zm4|ZMO1194	ZMO1194	Q5NN92	DNA protecting protein DprA	ZMO1194	-0.763385	2.31232e-05	-0.313748	0.00251094
Zm4|ZMO1195	ZMO1195	Q5NN91	Glycerol-3-phosphate acyltransferase (Acyl-PO4 G3P acyltransferase) (Acyl-phosphate--glycerol-3-phosphate acyltransferase) (G3P acyltransferase) (GPAT) (EC 2.3.1.n3) (Lysophosphatidic acid synthase) (LPA synthase)	plsY ZMO1195	-0.695118	0.0931474	-0.24788	0.228922
Zm4|ZMO1196	ZMO1196	Q5NN90	Major facilitator superfamily MFS_1	ZMO1196	0.186953	0.200964	0.581444	0.00566378
Zm4|ZMO1197	ZMO1197	Q5NN89	Glutamate racemase (EC 5.1.1.3)	murI ZMO1197	-0.47215	0.00770799	-0.246474	0.0201099
Zm4|ZMO1198	ZMO1198	Q5NN88	5-aminolevulinate synthase (EC 2.3.1.37) (5-aminolevulinic acid synthase) (Delta-ALA synthase) (Delta-aminolevulinate synthase)	ZMO1198	-2.7736	2.10469e-06	0.283265	0.0143856
Zm4|ZMO1200	ZMO1200	Q5NN86	Sugar-phosphate isomerase, RpiB/LacA/LacB family (EC 5.3.1.26)	ZMO1200	-0.873812	0.000309756	-0.160624	0.0753775
Zm4|ZMO1201	ZMO1201	Q5NN85	Serine hydroxymethyltransferase (SHMT) (Serine methylase) (EC 2.1.2.1)	glyA ZMO1201	-0.443686	0.000274354	0.0288511	0.4827
Zm4|ZMO1202	ZMO1202	Q5NN84	Transcriptional repressor NrdR	nrdR ZMO1202	-0.464075	0.000724788	0.120386	0.233131
Zm4|ZMO1203	ZMO1203	Q5NN83	tRNA (cytidine/uridine-2'-O-)-methyltransferase TrmJ (EC 2.1.1.200) (tRNA (cytidine(32)/uridine(32)-2'-O)-methyltransferase) (tRNA Cm32/Um32 methyltransferase)	trmJ ZMO1203	-0.846305	0.000132773	-0.325392	0.00418959
Zm4|ZMO1206	ZMO1206	Q5NN80	Transcriptional regulator, LysR family	ZMO1206	0.156486	0.532606	0.17741	0.655339
Zm4|ZMO1207	ZMO1207	Q5NN79	Nitrilase/cyanide hydratase and apolipoprotein N-acyltransferase	ZMO1207	2.33332	2.17805e-07	0.706831	0.000422478
Zm4|ZMO1209	ZMO1209	Q5NN77	Probable potassium transport system protein kup	kup ZMO1209	0.342971	0.00564414	0.115391	0.0691748
Zm4|ZMO1211	ZMO1211	Q5NN75	Pyridine nucleotide-disulfide oxidoreductase dimerization region	ZMO1211	1.46106	8.44635e-06	0.421846	0.00186119
Zm4|ZMO1212	ZMO1212	P28718	Glucose-6-phosphate isomerase (GPI) (EC 5.3.1.9) (Phosphoglucose isomerase) (PGI) (Phosphohexose isomerase) (PHI)	pgi ZMO1212	0.734473	3.0813e-05	0.448002	0.000468422
Zm4|ZMO1213	ZMO1213	Q5NN73	Uncharacterized protein	ZMO1213	1.39859	0.000212615	0.132546	0.220349
Zm4|ZMO1214	ZMO1214	Q5NN72	DEAD/DEAH box helicase domain protein	ZMO1214	-0.0293999	0.56402	-0.147933	0.00134142
Zm4|ZMO1215	ZMO1215	Q5NN71	Uncharacterized protein	ZMO1215	0.582785	0.136113	0.499016	0.223038
Zm4|ZMO1216	ZMO1216	Q5NN70	Signal transduction histidine kinase	ZMO1216	1.14842	8.67879e-06	0.496101	4.78667e-05
Zm4|ZMO1219	ZMO1219	Q5NN67	Sec-independent protein translocase protein TatB	tatB ZMO1219	0.735649	0.0138524	-0.0894106	0.676685
Zm4|ZMO1220	ZMO1220	Q5NN66	Sec-independent protein translocase protein TatA	tatA ZMO1220	-0.583267	0.0768606	-0.240008	0.0157617
Zm4|ZMO1221	ZMO1221	Q5NN65	Uncharacterized protein	ZMO1221	-0.0635304	0.367424	-0.173888	0.0303985
Zm4|ZMO1222	ZMO1222	Q5NN64	3-oxoacyl-(Acyl-carrier-protein) reductase	ZMO1222	0.67958	0.000410953	-0.00573841	0.879096
Zm4|ZMO1223	ZMO1223	Q5NN63	Malonyl CoA-acyl carrier protein transacylase (EC 2.3.1.39)	ZMO1223	-0.0642477	0.329858	-0.100611	0.022881
Zm4|ZMO1225	ZMO1225	Q5NN61	30S ribosomal protein S6	rpsF ZMO1225	-1.16355	4.78639e-05	-0.594994	5.43835e-05
Zm4|ZMO1226	ZMO1226	Q5NN60	30S ribosomal protein S18	rpsR ZMO1226	-0.941635	0.000784638	-0.396707	0.0160568
Zm4|ZMO1227	ZMO1227	Q5NN59	50S ribosomal protein L9	rplI ZMO1227	-0.581155	0.00268062	-0.18019	0.000765519
Zm4|ZMO1228	ZMO1228	Q5NN58	Mandelate racemase/muconate lactonizing protein	ZMO1228	-0.0166835	0.718929	-0.0518839	0.147513
Zm4|ZMO1229	ZMO1229	Q5NN57	GTP cyclohydrolase 1 (EC 3.5.4.16) (GTP cyclohydrolase I) (GTP-CH-I)	folE ZMO1229	-0.798331	0.000756539	-0.144909	0.014619
Zm4|ZMO1231	ZMO1231	Q5NN55	Single-stranded-DNA-specific exonuclease RecJ	ZMO1231	-2.74803	0.000105897	-0.892371	0.00800963
Zm4|ZMO1232	ZMO1232	Q5NN54	Glycosyl transferase group 1	ZMO1232	0.57281	6.91302e-05	0.0670888	0.331381
Zm4|ZMO1233	ZMO1233	Q5NN53	Mannose-1-phosphate guanylyltransferase/mannose-6-phosphate isomerase (EC 2.7.7.22)	ZMO1233	0.0852194	0.0119399	-0.0309526	0.239311
Zm4|ZMO1234	ZMO1234	Q5NN52	1-deoxy-D-xylulose-5-phosphate synthase 1 (EC 2.2.1.7) (1-deoxyxylulose-5-phosphate synthase 1) (DXP synthase 1) (DXPS 1)	dxs1 ZMO1234	-0.492108	0.0155676	-0.233866	0.0135741
Zm4|ZMO1235	ZMO1235	Q5NN51	Ferric uptake regulator, Fur family	ZMO1235	-0.292025	0.0552065	-0.507608	0.00919527
Zm4|ZMO1236	ZMO1236	P20368	Alcohol dehydrogenase 1 (EC 1.1.1.1) (Alcohol dehydrogenase I) (ADH I)	adhA ZMO1236	2.47423	2.42809e-05	1.26347	0.000458464
Zm4|ZMO1237	ZMO1237	P30799	2-hydroxyacid dehydrogenase homolog (EC 1.1.1.-)	ddh ldhA ZMO1237	1.91311	6.10711e-06	1.00763	7.11364e-05
Zm4|ZMO1240	ZMO1240	P30798	2,3-bisphosphoglycerate-dependent phosphoglycerate mutase (BPG-dependent PGAM) (PGAM) (Phosphoglyceromutase) (dPGM) (EC 5.4.2.11)	gpmA gpm pgm ZMO1240	0.180265	0.00852163	0.0561112	0.205887
Zm4|ZMO1242	ZMO1242	P30795	Uncharacterized protein ZMO1242	ZMO1242 zm2	1.3442	4.1045e-07	0.354352	0.00108718
Zm4|ZMO1243	ZMO1243	P30794	Uncharacterized protein ZMO1243	ZMO1243 zm1	3.97761	0.000659916	2.46229	0.00439861
Zm4|ZMO1248	ZMO1248	Q5NN38	Uncharacterized protein	ZMO1248	0.83492	0.00231658	0.957056	0.00227336
Zm4|ZMO1251	ZMO1251	Q5NN35	Uncharacterized protein	ZMO1251	-0.333369	0.218765	0.761397	0.000859887
Zm4|ZMO1252	ZMO1252	Q5NN34	Cytochrome c biogenesis factor-like protein	ZMO1252	-0.266513	0.00230513	0.00939512	0.848741
Zm4|ZMO1254	ZMO1254	Q5NN32	Redoxin domain protein	ZMO1254	-0.703456	0.0125599	0.507538	0.00615498
Zm4|ZMO1255	ZMO1255	Q5NN31	Cytochrome c assembly protein	ZMO1255	-0.164698	0.250142	0.130893	0.171613
Zm4|ZMO1256	ZMO1256	Q5NN30	Cytochrome c-type biogenesis protein CcmE (Cytochrome c maturation protein E) (Heme chaperone CcmE)	ccmE cycJ ZMO1256	-0.418185	0.0138513	-0.115622	0.23111
Zm4|ZMO1264	ZMO1264	Q5NN22	Mandelate racemase/muconate lactonizing protein	ZMO1264	0.637115	0.000143412	0.504094	0.00735896
Zm4|ZMO1265	ZMO1265	Q5NN21	Uncharacterized protein	ZMO1265	-0.290594	0.119621	0.28957	0.0245835
Zm4|ZMO1267	ZMO1267	Q5NN19	GMP synthase [glutamine-hydrolyzing] (EC 6.3.5.2) (GMP synthetase) (Glutamine amidotransferase)	guaA ZMO1267	0.00204005	0.956539	-0.227437	0.00270197
Zm4|ZMO1268	ZMO1268	Q5NN18	Uncharacterized protein	ZMO1268	-1.23018	0.0233668	0.561643	0.00433916
Zm4|ZMO1270	ZMO1270	Q5NN16	8-amino-7-oxononanoate synthase (EC 2.3.1.47)	ZMO1270	-0.323303	0.00486836	0.106771	0.00709709
Zm4|ZMO1271	ZMO1271	Q5NN15	Uroporphyrin-III C-methyltransferase	ZMO1271	-0.611317	4.1937e-05	-0.0204487	0.622657
Zm4|ZMO1272	ZMO1272	Q5NN14	Succinylglutamic semialdehyde dehydrogenase	ZMO1272	1.7182	2.71614e-06	0.348166	0.00142093
Zm4|ZMO1273	ZMO1273	Q5NN13	Amidohydrolase 3	ZMO1273	1.70513	0.000129253	1.34347	0.000426024
Zm4|ZMO1275	ZMO1275	Q5NN11	Threonine dehydratase	ZMO1275	-0.427871	1.78278e-05	-0.397845	1.38446e-05
Zm4|ZMO1277	ZMO1277	Q5NN09	Endolytic murein transglycosylase (EC 4.2.2.-) (Peptidoglycan polymerization terminase)	mltG ZMO1277	0.0106709	0.801605	-0.213108	0.00302224
Zm4|ZMO1278	ZMO1278	Q5NN08	3-oxoacyl-[acyl-carrier-protein] synthase 2 (EC 2.3.1.179)	ZMO1278	-0.428141	0.000112029	-0.205309	0.000611936
Zm4|ZMO1279	ZMO1279	Q5NN07	Acyl carrier protein (ACP)	acpP ZMO1279	-0.0712262	0.394114	-0.185341	0.0737751
Zm4|ZMO1283	ZMO1283	Q5NN03	Transcriptional regulator, LacI family (EC 5.1.1.1)	ZMO1283	-1.71199	7.6566e-06	-1.03736	2.13166e-06
Zm4|ZMO1284	ZMO1284	Q5NN02	Gluconate 2-dehydrogenase (Acceptor) (EC 1.1.99.3)	ZMO1284	0.589848	0.00807024	0.543124	0.0194381
Zm4|ZMO1285	ZMO1285	Q5NN01	Glucose-methanol-choline oxidoreductase	ZMO1285	1.11394	1.83098e-05	1.00036	2.38075e-06
Zm4|ZMO1286	ZMO1286	Q5NN00	Sorbitol dehydrogenase small subunit	ZMO1286	0.405875	0.11658	0.766888	0.00181873
Zm4|ZMO1287	ZMO1287	Q5NMZ9	Glycosyl transferase group 1	ZMO1287	-1.77021	1.49233e-05	-0.756479	0.00102576
Zm4|ZMO1291	ZMO1291	Q5NMZ5	Peptidase S10 serine carboxypeptidase	ZMO1291	0.638211	0.00251903	-0.199032	0.0475095
Zm4|ZMO1294	ZMO1294	Q5NMZ2	Sugar isomerase (SIS)	ZMO1294	-0.785513	0.000194029	-0.593313	5.52323e-05
Zm4|ZMO1295	ZMO1295	Q5NMZ1	7-carboxy-7-deazaguanine synthase (CDG synthase) (EC 4.3.99.3) (Queuosine biosynthesis protein QueE)	queE ZMO1295	-0.400402	0.000937282	-0.30928	0.00759519
Zm4|ZMO1299	ZMO1299	Q5NMY7	Capsular polysaccharide biosynthesis protein	ZMO1299	-0.321174	0.0161434	0.241309	0.036921
Zm4|ZMO1300	ZMO1300	Q5NMY6	Uncharacterized protein	ZMO1300	-0.894935	2.22712e-05	-0.173709	0.0220688
Zm4|ZMO1301	ZMO1301	Q5NMY5	Uncharacterized protein	ZMO1301	0.236157	0.0776329	-0.393571	0.00285464
Zm4|ZMO1302	ZMO1302	Q5NMY4	Octanoyltransferase (EC 2.3.1.181) (Lipoate-protein ligase B) (Lipoyl/octanoyl transferase) (Octanoyl-[acyl-carrier-protein]-protein N-octanoyltransferase)	lipB ZMO1302	-0.422834	0.00384578	-0.596614	0.00561855
Zm4|ZMO1303	ZMO1303	Q5NMY3	Pyrroline-5-carboxylate reductase (P5C reductase) (P5CR) (EC 1.5.1.2) (PCA reductase)	proC ZMO1303	0.399668	0.00847984	-0.000800431	0.991418
Zm4|ZMO1304	ZMO1304	Q5NMY2	Uncharacterized protein	ZMO1304	-0.635303	0.0333585	-0.492648	0.021998
Zm4|ZMO1305	ZMO1305	Q5NMY1	Uncharacterized protein	ZMO1305	0.167313	0.38238	0.448077	0.0149682
Zm4|ZMO1306	ZMO1306	Q5NMY0	Hemolysin A	ZMO1306	-0.56717	0.0258591	-0.210607	0.0514102
Zm4|ZMO1307	ZMO1307	Q5NMX9	Fumarate hydratase class I (EC 4.2.1.2)	ZMO1307	-0.742441	1.33376e-05	-0.37675	0.000240028
Zm4|ZMO1308	ZMO1308	Q5NMX8	DNA polymerase III chi subunit HolC	ZMO1308	0.215463	0.00494622	0.0808173	0.0576999
Zm4|ZMO1309	ZMO1309	Q5NMX7	Probable cytosol aminopeptidase (EC 3.4.11.1) (Leucine aminopeptidase) (LAP) (EC 3.4.11.10) (Leucyl aminopeptidase)	pepA ZMO1309	0.290741	0.000169047	0.141935	0.00858234
Zm4|ZMO1311	ZMO1311	Q5NMX5	LPS-assembly protein LptD	lptD ZMO1311	0.158284	0.101203	-0.0231584	0.738496
Zm4|ZMO1312	ZMO1312	Q5NMX4	Peptidylprolyl isomerase (EC 5.2.1.8)	ZMO1312	0.727986	0.000114906	-0.301534	0.0155171
Zm4|ZMO1313	ZMO1313	Q5NMX3	4-hydroxythreonine-4-phosphate dehydrogenase (EC 1.1.1.262) (4-(phosphohydroxy)-L-threonine dehydrogenase)	pdxA ZMO1313	0.691476	9.32485e-06	0.0383211	0.161279
Zm4|ZMO1314	ZMO1314	Q5NMX2	Ribosomal RNA small subunit methyltransferase A (EC 2.1.1.182) (16S rRNA (adenine(1518)-N(6)/adenine(1519)-N(6))-dimethyltransferase) (16S rRNA dimethyladenosine transferase) (16S rRNA dimethylase) (S-adenosylmethionine-6-N', N'-adenosyl(rRNA) dimethyltransferase)	rsmA ksgA ZMO1314	-0.706984	0.000639513	-0.310713	0.00909956
Zm4|ZMO1315	ZMO1315	Q5NMX1	Uncharacterized protein	ZMO1315	0.0211976	0.754023	0.0905416	0.127516
Zm4|ZMO1316	ZMO1316	Q5NMX0	Polysaccharide biosynthesis protein	ZMO1316	0.395481	0.155463	-0.123672	0.669573
Zm4|ZMO1317	ZMO1317	Q5NMW9	Uncharacterized protein	ZMO1317	-0.517057	0.00169154	-0.83918	0.000144197
Zm4|ZMO1318	ZMO1318	Q5NMW8	Uncharacterized protein	ZMO1318	0.319999	1.17453e-05	-0.132227	0.016099
Zm4|ZMO1319	ZMO1319	Q5NMW7	Uncharacterized protein	ZMO1319	-0.263243	0.020101	-0.0636003	0.45708
Zm4|ZMO1320	ZMO1320	Q5NMW6	Fmu (Sun) domain protein	ZMO1320	-0.547517	0.000334647	-0.168104	0.0105325
Zm4|ZMO1321	ZMO1321	Q5NMW5	Inosine-5'-monophosphate dehydrogenase (IMP dehydrogenase) (IMPD) (IMPDH) (EC 1.1.1.205)	guaB ZMO1321	-1.11429	4.08845e-05	-0.473065	0.000170976
Zm4|ZMO1322	ZMO1322	Q5NMW4	Two component transcriptional regulator, winged helix family	ZMO1322	0.549011	2.31132e-05	-0.0570356	0.162518
Zm4|ZMO1323	ZMO1323	Q5NMW3	Histidine kinase	ZMO1323	-0.258878	0.000215103	-0.276062	0.000126848
Zm4|ZMO1324	ZMO1324	Q5NMW2	HPr kinase	ZMO1324	-0.430417	0.0750766	0.0570388	0.756421
Zm4|ZMO1325	ZMO1325	Q5NMW1	Nucleotide-binding protein ZMO1325	ZMO1325	1.76608	9.50697e-05	0.438821	0.00210087
Zm4|ZMO1326	ZMO1326	Q5NMW0	PTS system fructose subfamily IIA component	ZMO1326	-1.14765	0.0139039	-0.452521	0.0062713
Zm4|ZMO1327	ZMO1327	Q5NMV9	Phosphocarrier, HPr family	ZMO1327	-0.876741	0.114276	-8.30916e-05	0.999834
Zm4|ZMO1328	ZMO1328	Q5NMV8	tRNA/rRNA methyltransferase (SpoU)	ZMO1328	-0.0817985	0.409584	-0.245706	0.00574088
Zm4|ZMO1329	ZMO1329	Q5NMV7	NAD kinase (EC 2.7.1.23) (ATP-dependent NAD kinase)	nadK ZMO1329	0.336532	0.00549528	0.227867	0.00572887
Zm4|ZMO1331	ZMO1331	Q5NMV5	MscS Mechanosensitive ion channel	ZMO1331	0.464335	0.00276957	0.0139596	0.779736
Zm4|ZMO1334	ZMO1334	H2VFS3	YceI family protein	ZMO1334	2.19377	3.32238e-05	1.33189	3.10927e-05
Zm4|ZMO1335	ZMO1335	Q9XBR5	NAD(P)H dehydrogenase (quinone) (EC 1.6.5.2) (Flavoprotein WrbA) (NAD(P)H:quinone oxidoreductase) (NQO)	trpR ZMO1335	2.44934	4.02055e-07	1.16245	6.69804e-06
Zm4|ZMO1336	ZMO1336	H2VFM3	Transcriptional regulator, LysR family	ZMO1336	-0.289359	0.00159869	-0.303437	0.005454
Zm4|ZMO1337	ZMO1337	Q9XBR7	Putative quercetin 2,3-dioxygenase ZMO1337 (Putative quercetinase) (EC 1.13.11.24) (Pirin-like protein ZMO1337)	ZMO1337 zm10orf8	2.14765	1.29631e-05	1.0057	6.82991e-05
Zm4|ZMO1341	ZMO1341	Q5NMU5	Uncharacterized protein	ZMO1341	0.382661	0.0356766	0.458715	0.000519764
Zm4|ZMO1344	ZMO1344	Q5NMU2	Aldo/keto reductase	ZMO1344	4.00056	3.36961e-07	2.41105	2.6713e-06
Zm4|ZMO1345	ZMO1345	H2VFQ8	Aminopeptidase N	ZMO1345	-1.03773	2.83069e-05	-0.373853	0.0006858
Zm4|ZMO1347	ZMO1347	H2VFP6	Aromatic amino acid beta-eliminating lyase/threonine aldolase	ZMO1347	-0.948865	0.000765464	-0.345167	0.000847179
Zm4|ZMO1348	ZMO1348	H2VFN6	Methionine aminopeptidase (MAP) (MetAP) (EC 3.4.11.18) (Peptidase M)	map ZMO1348	-0.0481369	0.475575	-0.0449849	0.369643
Zm4|ZMO1350	ZMO1350	H2VFS2	Molybdopterin binding domain protein	ZMO1350	0.918865	0.000518678	0.190479	0.0475464
Zm4|ZMO1351	ZMO1351	Q5NMT5	Carboxymethylenebutenolidase (EC 3.1.1.45)	ZMO1351	0.471934	0.00828754	0.56745	0.00486019
Zm4|ZMO1352	ZMO1352	D2YW23	Uncharacterized protein	ZMO1352	1.00004	0.025095	0.479273	0.0534388
Zm4|ZMO1353	ZMO1353	Q9XBS9	UPF0303 protein ZMO1353	ZMO1353 zm10orf2	0.747483	1.74819e-08	0.174252	0.0488695
Zm4|ZMO1354	ZMO1354	Q5NMT2	OmpA/MotB domain protein	ZMO1354	-0.0894831	0.174735	0.051467	0.305409
Zm4|ZMO1355	ZMO1355	Q5NMT1	ABC transporter related protein	ZMO1355	-2.6721	1.43258e-05	-0.603089	3.4657e-05
Zm4|ZMO1356	ZMO1356	Q9S493	Chromosomal replication initiator protein DnaA	dnaA ZMO1356	-1.55358	0.000109494	-0.481974	0.0182335
Zm4|ZMO1358	ZMO1358	Q9Z5V0	30S ribosomal protein S20	rpsT ZMO1358	-0.655958	0.00413894	-0.424649	0.0154421
Zm4|ZMO1360	ZMO1360	P06672	Pyruvate decarboxylase (PDC) (EC 4.1.1.1)	pdc ZMO1360	0.173429	0.00145995	0.0865043	0.0561782
Zm4|ZMO1364	ZMO1364	Q5NMS2	Coproporphyrinogen-III oxidase (EC 1.3.98.3)	ZMO1364	0.18834	0.026352	0.175693	0.00890036
Zm4|ZMO1365	ZMO1365	Q5NMS1	Diguanylate cyclase with beta propeller sensor	ZMO1365	0.408774	0.00021919	0.115294	0.00922768
Zm4|ZMO1366	ZMO1366	Q9Z5U7	30S ribosomal protein S4	rpsD ZMO1366	-0.783603	0.000318036	-0.261085	0.0164725
Zm4|ZMO1369	ZMO1369	H2VFM9	Agmatine deiminase (EC 3.5.3.12)	ZMO1369	-0.307232	0.000475073	-0.26317	0.000763312
Zm4|ZMO1370	ZMO1370	H2VFM5	N-carbamoylputrescine amidase	ZMO1370	-0.10802	0.00549788	-0.0592633	0.174372
Zm4|ZMO1372	ZMO1372	Q5NMR4	Short-chain dehydrogenase/reductase SDR	ZMO1372	4.09833	7.73996e-06	2.5107	4.72089e-05
Zm4|ZMO1373	ZMO1373	H2VFQ7	Uncharacterized protein	ZMO1373	3.41848	3.00859e-05	2.03679	0.000233907
Zm4|ZMO1374	ZMO1374	Q5NMR2	NAD-dependent epimerase/dehydratase	ZMO1374	0.331676	0.0120167	0.0885414	0.136261
Zm4|ZMO1375	ZMO1375	Q9Z5U2	Ribonuclease 3 (EC 3.1.26.3) (Ribonuclease III) (RNase III)	rnc ZMO1375	0.103669	0.286474	-0.0784722	0.116415
Zm4|ZMO1382	ZMO1382	Q5NMQ4	Aminotransferase class-III	ZMO1382	1.95398	0.0018494	3.69905	0.000264617
Zm4|ZMO1384	ZMO1384	Q5NMQ2	GTPase Era	era ZMO1384	-0.113493	0.0784697	-0.153942	0.0170612
Zm4|ZMO1385	ZMO1385	Q5NMQ1	Toxic anion resistance family protein	ZMO1385	1.56724	0.00898982	0.205689	0.583532
Zm4|ZMO1386	ZMO1386	Q5NMQ0	Uncharacterized protein	ZMO1386	0.771548	0.00390879	0.355599	0.00157067
Zm4|ZMO1387	ZMO1387	Q5NMP9	Two component transcriptional regulator, winged helix family	ZMO1387	1.21	9.32584e-07	0.671917	0.000274188
Zm4|ZMO1388	ZMO1388	Q5NMP8	Gamma-glutamyltransferase (EC 2.3.2.2)	ZMO1388	-0.212115	0.020727	0.245092	0.000997155
Zm4|ZMO1389	ZMO1389	Q5NMP7	Cytochrome c biogenesis protein transmembrane region	ZMO1389	1.33014	4.56907e-06	0.127929	0.0258098
Zm4|ZMO1390	ZMO1390	Q5NMP6	Uncharacterized protein	ZMO1390	-0.530738	0.00902471	-0.464157	0.0192219
Zm4|ZMO1391	ZMO1391	Q5NMP5	Diacylglycerol kinase catalytic region	ZMO1391	0.337595	0.0140022	0.0413258	0.524617
Zm4|ZMO1392	ZMO1392	Q5NMP4	Uncharacterized protein	ZMO1392	2.50093	4.42446e-05	1.31685	4.64524e-05
Zm4|ZMO1393	ZMO1393	Q5NMP3	Permease YjgP/YjgQ family protein	ZMO1393	0.0587813	0.542925	-0.246737	0.0406799
Zm4|ZMO1394	ZMO1394	Q5NMP2	Permease YjgP/YjgQ family protein	ZMO1394	-0.158381	0.0291628	-0.179329	0.0168918
Zm4|ZMO1395	ZMO1395	Q5NMP1	N-formylglutamate amidohydrolase	ZMO1395	1.3752	0.00046941	0.301456	0.0615043
Zm4|ZMO1396	ZMO1396	Q5NMP0	Uncharacterized protein	ZMO1396	8.44966	6.59589e-05	3.26307	0.0019933
Zm4|ZMO1399	ZMO1399	Q5NMN7	Fatty acid hydroxylase	ZMO1399	-0.0651221	0.668949	0.335202	0.00301032
Zm4|ZMO1400	ZMO1400	Q5NMN6	Uncharacterized protein	ZMO1400	-0.644404	0.000126349	-0.306815	0.00599491
Zm4|ZMO1401	ZMO1401	Q5NMN5	Exodeoxyribonuclease III Xth	ZMO1401	1.60831	6.18231e-06	0.633093	0.000121716
Zm4|ZMO1402	ZMO1402	Q5NMN4	Iron-sulfur cluster assembly accessory protein	ZMO1402	0.559895	0.0580674	0.653055	0.0345093
Zm4|ZMO1403	ZMO1403	Q5NMN3	Peptidase M23	ZMO1403	4.15762	6.35546e-05	3.0262	0.000157383
Zm4|ZMO1404	ZMO1404	Q5NMN2	RNA polymerase, sigma-24 subunit, ECF subfamily	ZMO1404	0.360148	0.0136714	0.176794	0.0277102
Zm4|ZMO1405	ZMO1405	Q5NMN1	Response regulator receiver protein	ZMO1405	-0.708515	0.0012365	-0.438491	0.00614884
Zm4|ZMO1406	ZMO1406	Q5NMN0	Alpha/beta hydrolase fold protein	ZMO1406	0.902616	8.69065e-05	0.37348	0.00283021
Zm4|ZMO1407	ZMO1407	Q5NMM9	Aspartate-semialdehyde dehydrogenase (ASA dehydrogenase) (ASADH) (EC 1.2.1.11) (Aspartate-beta-semialdehyde dehydrogenase)	asd ZMO1407	-0.194474	0.00135244	0.147855	0.0230525
Zm4|ZMO1408	ZMO1408	Q5NMM8	Peptidase S9B dipeptidylpeptidase IV domain protein	ZMO1408	-0.361122	0.000223118	-0.293489	0.000837272
Zm4|ZMO1409	ZMO1409	Q5NMM7	Inositol-1-monophosphatase (EC 3.1.3.25)	ZMO1409	0.536891	0.00493835	0.184162	0.00727693
Zm4|ZMO1410	ZMO1410	Q5NMM6	Bacterioferritin (EC 1.16.3.1)	ZMO1410	1.1324	0.000751086	0.456702	0.0105159
Zm4|ZMO1411	ZMO1411	Q5NMM5	Ferric uptake regulation protein	fur ZMO1411	0.32355	0.00195329	-0.141064	0.022155
Zm4|ZMO1412	ZMO1412	Q5NMM4	Transcriptional regulator, MucR family	ZMO1412	-0.118281	0.599336	-0.273636	0.0580517
Zm4|ZMO1413	ZMO1413	Q5NMM3	Ribosomal-protein-alanine acetyltransferase	ZMO1413	-0.912872	0.0853804	-0.925333	0.00058675
Zm4|ZMO1414	ZMO1414	Q5NMM2	Peptidase M22 glycoprotease	ZMO1414	0.168418	0.134508	-0.103715	0.165824
Zm4|ZMO1415	ZMO1415	Q5NMM1	Scaffold protein Nfu/NifU	ZMO1415	0.883284	3.83987e-06	-0.119814	0.0802897
Zm4|ZMO1417	ZMO1417	Q5NML9	DEAD/DEAH box helicase domain protein	ZMO1417	-3.40849	3.77461e-06	-1.2256	1.7647e-05
Zm4|ZMO1420	ZMO1420	Q5NML6	N5-carboxyaminoimidazole ribonucleotide mutase (N5-CAIR mutase) (EC 5.4.99.18) (5-(carboxyamino)imidazole ribonucleotide mutase)	purE ZMO1420	-1.14693	0.000198554	-0.687594	0.000571457
Zm4|ZMO1421	ZMO1421	Q5NML5	N5-carboxyaminoimidazole ribonucleotide synthase (N5-CAIR synthase) (EC 6.3.4.18) (5-(carboxyamino)imidazole ribonucleotide synthetase)	purK ZMO1421	-0.908152	3.95815e-05	-0.206557	0.00236283
Zm4|ZMO1422	ZMO1422	Q5NML4	Peptidase M16 domain protein	ZMO1422	0.615012	0.000102601	0.31765	0.00181289
Zm4|ZMO1423	ZMO1423	Q5NML3	Peptidase M16 domain protein	ZMO1423	-0.51114	0.000240424	-0.120857	0.0103679
Zm4|ZMO1424	ZMO1424	Q5NML2	Chaperone protein ClpB	clpB ZMO1424	1.52488	9.93665e-06	0.829247	0.000174757
Zm4|ZMO1425	ZMO1425	Q5NML1	Thiamine monophosphate synthase	ZMO1425	0.0321963	0.869801	-0.39226	0.0625215
Zm4|ZMO1428	ZMO1428	Q5NMK8	Diacylglycerol kinase catalytic region	ZMO1428	0.382128	0.00497615	-0.165331	0.0532616
Zm4|ZMO1429	ZMO1429	Q5NMK7	RND efflux system, outer membrane lipoprotein, NodT family	ZMO1429	-0.63699	0.00195231	0.350624	0.000765671
Zm4|ZMO1430	ZMO1430	Q5NMK6	Efflux transporter, RND family, MFP subunit	ZMO1430	-0.788294	0.000285717	0.0857956	0.196031
Zm4|ZMO1432	ZMO1432	Q5NMK4	Fusaric acid resistance protein conserved region	ZMO1432	0.323923	0.00843003	-0.213865	0.0120992
Zm4|ZMO1433	ZMO1433	Q5NMK3	DNA polymerase III, delta subunit	ZMO1433	-0.089891	0.147528	-0.203324	0.00846327
Zm4|ZMO1434	ZMO1434	Q5NMK2	Uncharacterized protein	ZMO1434	-0.91993	0.00352021	-0.359233	0.0017778
Zm4|ZMO1435	ZMO1435	Q5NMK1	Leucine--tRNA ligase (EC 6.1.1.4) (Leucyl-tRNA synthetase) (LeuRS)	leuS ZMO1435	-0.428129	0.000227393	-0.167057	0.00341196
Zm4|ZMO1436	ZMO1436	Q5NMK0	Uncharacterized protein	ZMO1436	-0.187824	0.0501037	-0.217386	0.0180589
Zm4|ZMO1438	ZMO1438	Q5NMJ8	Transcriptional regulator, AsnC family	ZMO1438	0.767387	0.0176661	0.171561	0.463085
Zm4|ZMO1439	ZMO1439	Q5NMJ7	Nitrilase/cyanide hydratase and apolipoprotein N-acyltransferase	ZMO1439	0.323062	0.0163921	-0.256702	0.0126577
Zm4|ZMO1440	ZMO1440	Q5NMJ6	Uncharacterized protein	ZMO1440	4.43745	0.02078	0.409515	0.765066
Zm4|ZMO1441	ZMO1441	Q5NMJ5	FAD dependent oxidoreductase	ZMO1441	-0.974625	1.68853e-05	-0.511431	5.63341e-05
Zm4|ZMO1442	ZMO1442	Q5NMJ4	Uncharacterized protein	ZMO1442	0.145579	0.0349365	-0.054816	0.201737
Zm4|ZMO1444	ZMO1444	Q5NMJ2	Glycine--tRNA ligase beta subunit (EC 6.1.1.14) (Glycyl-tRNA synthetase beta subunit) (GlyRS)	glyS ZMO1444	-0.663544	7.82574e-05	-0.419962	1.86997e-05
Zm4|ZMO1446	ZMO1446	Q5NMJ1	Glycine--tRNA ligase alpha subunit (EC 6.1.1.14) (Glycyl-tRNA synthetase alpha subunit) (GlyRS)	glyQ ZMO1446	-0.611305	0.00071631	-0.300671	0.00640431
Zm4|ZMO1447	ZMO1447	Q5NMI9	GumN family protein	ZMO1447	0.910143	0.000146223	-0.118102	0.108113
Zm4|ZMO1448	ZMO1448	Q5NMI8	Uncharacterized protein	ZMO1448	-0.197837	0.197058	-0.095971	0.526254
Zm4|ZMO1449	ZMO1449	Q5NMI7	Mannitol dehydrogenase domain protein	ZMO1449	1.72223	1.36458e-05	0.385942	0.00257133
Zm4|ZMO1450	ZMO1450	Q5NMI6	Deoxyribodipyrimidine photo-lyase (EC 4.1.99.3)	ZMO1450	-0.400122	0.00163617	-0.0802463	0.119517
Zm4|ZMO1451	ZMO1451	Q5NMI5	Purine nucleoside permease	ZMO1451	-0.989393	0.000495847	-0.275621	0.00304487
Zm4|ZMO1455	ZMO1455	Q5NMI1	Resolvase domain protein	ZMO1455	0.204074	0.072828	-0.205097	0.00682596
Zm4|ZMO1457	ZMO1457	Q5NMH9	Major facilitator superfamily MFS_1	ZMO1457	0.133375	0.913171	0.634666	0.055846
Zm4|ZMO1458	ZMO1458	Q5NMH8	Uncharacterized protein	ZMO1458	-3.04599	3.78808e-05	-0.436999	0.00957713
Zm4|ZMO1460	ZMO1460	Q5NMH6	3-mercaptopyruvate sulfurtransferase (EC 2.8.1.2)	ZMO1460	0.496038	0.000157053	0.218934	0.00486609
Zm4|ZMO1461	ZMO1461	Q5NMH5	Aminoglycoside phosphotransferase	ZMO1461	0.744404	0.00508371	0.211669	0.524243
Zm4|ZMO1462	ZMO1462	Q5NMH4	NMT1/THI5 like domain protein	ZMO1462	-1.09705	0.00822492	-0.0226352	0.878985
Zm4|ZMO1463	ZMO1463	Q5NMH3	TonB-dependent receptor	ZMO1463	1.76998	0.0271121	0.307141	0.626351
Zm4|ZMO1465	ZMO1465	Q5NMH1	Uncharacterized protein	ZMO1465	-0.696508	0.00438691	-0.323654	0.0908842
Zm4|ZMO1466	ZMO1466	Q5NMH0	Alpha/beta hydrolase fold protein	ZMO1466	-1.07682	0.000399735	0.273072	0.122112
Zm4|ZMO1468	ZMO1468	Q5NMG8	Uncharacterized protein	ZMO1468	0.0154068	0.742142	0.333261	0.000715518
Zm4|ZMO1470	ZMO1470	Q5NMG6	Transglycosylase domain protein	ZMO1470	-0.147294	0.152453	-1.21599	0.0740666
Zm4|ZMO1471	ZMO1471	Q5NMG5	GTP-binding protein TypA	ZMO1471	-1.08456	2.22096e-05	-0.302926	0.00148423
Zm4|ZMO1473	ZMO1473	Q5NMG3	Uncharacterized protein	ZMO1473	1.67365	0.000173566	0.947066	0.0013167
Zm4|ZMO1475	ZMO1475	Q5NMG1	TonB-dependent receptor plug	ZMO1475	0.746844	0.0106151	0.209059	0.0832242
Zm4|ZMO1476	ZMO1476	Q5NMG0	Uncharacterized protein	ZMO1476	0.766107	0.0364158	-0.915102	0.250148
Zm4|ZMO1477	ZMO1477	Q5NMF9	Uncharacterized protein	ZMO1477	-0.910577	0.000361903	-0.498417	0.00135253
Zm4|ZMO1478	ZMO1478	Q5NMF8	6-phosphogluconolactonase	ZMO1478	0.35301	0.00330895	0.0415973	0.501775
Zm4|ZMO1479	ZMO1479	Q5NMF7	Electron transfer flavoprotein alpha subunit	ZMO1479	0.420207	0.00351682	0.0958861	0.156064
Zm4|ZMO1480	ZMO1480	Q5NMF6	Electron transfer flavoprotein alpha/beta-subunit	ZMO1480	0.511357	0.00387415	-0.0446734	0.419651
Zm4|ZMO1481	ZMO1481	Q5NMF5	Succinate--CoA ligase [ADP-forming] subunit beta (EC 6.2.1.5) (Succinyl-CoA synthetase subunit beta) (SCS-beta)	sucC ZMO1481	-0.0839056	0.0386617	-0.0719221	0.0839112
Zm4|ZMO1484	ZMO1484	Q5NMF2	DNA helicase (EC 3.6.4.12)	ZMO1484	-0.227299	0.00274563	-0.063201	0.105077
Zm4|ZMO1485	ZMO1485	Q5NMF1	Deoxyguanosinetriphosphate triphosphohydrolase-like protein	ZMO1485	1.03708	0.000524812	0.566953	0.00231781
Zm4|ZMO1488	ZMO1488	Q5NME8	2-dehydro-3-deoxyphosphooctonate aldolase (EC 2.5.1.55) (3-deoxy-D-manno-octulosonic acid 8-phosphate synthase) (KDO-8-phosphate synthase) (KDO 8-P synthase) (KDOPS) (Phospho-2-dehydro-3-deoxyoctonate aldolase)	kdsA ZMO1488	0.816353	3.07092e-05	0.180044	0.0106395
Zm4|ZMO1489	ZMO1489	Q5NME7	3-deoxy-D-manno-octulosonate cytidylyltransferase (EC 2.7.7.38)	ZMO1489	0.443231	0.0011512	0.180172	0.00537574
Zm4|ZMO1490	ZMO1490	Q5NME6	Uncharacterized protein	ZMO1490	0.45653	0.003751	0.494647	0.00613521
Zm4|ZMO1491	ZMO1491	Q5NME5	Uncharacterized protein	ZMO1491	-0.238379	0.00372061	0.103076	0.118145
Zm4|ZMO1494	ZMO1494	Q5NME2	Acetylglutamate kinase (EC 2.7.2.8) (N-acetyl-L-glutamate 5-phosphotransferase) (NAG kinase) (NAGK)	argB ZMO1494	-0.841362	0.000182916	-0.617417	8.98611e-05
Zm4|ZMO1495	ZMO1495	Q5NME1	ATP/cobalamin adenosyltransferase	ZMO1495	0.982659	0.00057349	-0.0175223	0.870968
Zm4|ZMO1496	ZMO1496	Q5NME0	Phosphoenolpyruvate carboxylase (PEPC) (PEPCase) (EC 4.1.1.31)	ppc ZMO1496	-0.382677	7.26768e-05	-0.239021	0.000307751
Zm4|ZMO1497	ZMO1497	Q5NMD9	Amino acid permease-associated region	ZMO1497	-0.503193	0.0294551	-0.16179	0.185309
Zm4|ZMO1498	ZMO1498	Q5NMD8	Histidine triad (HIT) protein	ZMO1498	-0.800253	5.03044e-05	-0.218724	0.00728544
Zm4|ZMO1499	ZMO1499	Q5NMD7	Phosphoribosyl-ATP pyrophosphatase (PRA-PH) (EC 3.6.1.31)	hisE ZMO1499	-1.35814	0.000689692	-0.760429	0.00367668
Zm4|ZMO1500	ZMO1500	Q5NMD6	Imidazole glycerol phosphate synthase subunit HisF (EC 4.1.3.-) (IGP synthase cyclase subunit) (IGP synthase subunit HisF) (ImGP synthase subunit HisF) (IGPS subunit HisF)	hisF ZMO1500	-1.08816	0.000276856	-0.483199	0.00246392
Zm4|ZMO1501	ZMO1501	Q5NMD5	1-(5-phosphoribosyl)-5-[(5-phosphoribosylamino)methylideneamino] imidazole-4-carboxamide isomerase (EC 5.3.1.16) (Phosphoribosylformimino-5-aminoimidazole carboxamide ribotide isomerase)	hisA ZMO1501	-0.805121	7.38299e-05	-0.183461	0.0137602																						ZMOp115
Zm4|ZMO1502	ZMO1502	Q5NMD4	Imidazole glycerol phosphate synthase subunit HisH (EC 2.4.2.-) (IGP synthase glutamine amidotransferase subunit) (IGP synthase subunit HisH) (ImGP synthase subunit HisH) (IGPS subunit HisH)	hisH ZMO1502	-0.730301	1.47367e-05	-0.224537	0.00144193
Zm4|ZMO1503	ZMO1503	Q5NMD3	Imidazoleglycerol-phosphate dehydratase (IGPD) (EC 4.2.1.19)	hisB ZMO1503	-0.55315	0.00301566	-0.53201	0.00149687
Zm4|ZMO1504	ZMO1504	Q5NMD2	Uncharacterized protein	ZMO1504	-0.963048	9.79948e-06	-0.500259	4.32435e-05
Zm4|ZMO1506	ZMO1506	Q5NMD0	Uncharacterized protein	ZMO1506	-0.493563	0.0167518	-0.426196	0.00804008
Zm4|ZMO1507	ZMO1507	Q5NMC9	Inorganic pyrophosphatase (EC 3.6.1.1) (Pyrophosphate phospho-hydrolase) (PPase)	ppa ZMO1507	-1.89533	0.000345109	-0.951872	0.00480999
Zm4|ZMO1508	ZMO1508	Q5NMC8	Histidine--tRNA ligase (EC 6.1.1.21) (Histidyl-tRNA synthetase) (HisRS)	hisS ZMO1508	-0.633584	1.42449e-05	-0.540449	1.11171e-05
Zm4|ZMO1509	ZMO1509	Q5NMC7	Peptide chain release factor 1 (RF-1)	prfA ZMO1509	-0.738956	1.62626e-06	-0.452616	0.000198921
Zm4|ZMO1510	ZMO1510	Q5NMC6	Release factor glutamine methyltransferase (RF MTase) (EC 2.1.1.297) (N5-glutamine methyltransferase PrmC) (Protein-(glutamine-N5) MTase PrmC) (Protein-glutamine N-methyltransferase PrmC)	prmC ZMO1510	-0.983808	0.000249061	-0.801183	0.000990933
Zm4|ZMO1511	ZMO1511	Q5NMC5	Uncharacterized protein	ZMO1511	-1.6181	5.14723e-05	-0.512172	0.000232813
Zm4|ZMO1512	ZMO1512	Q5NMC4	ABC transporter related protein	ZMO1512	0.597628	0.0385116	-0.132881	0.540243
Zm4|ZMO1513	ZMO1513	Q5NMC3	Phenylalanine--tRNA ligase beta subunit (EC 6.1.1.20) (Phenylalanyl-tRNA synthetase beta subunit) (PheRS)	pheT ZMO1513	-0.293346	0.000475421	-0.148038	0.0111117
Zm4|ZMO1514	ZMO1514	Q5NMC2	Phenylalanine--tRNA ligase alpha subunit (EC 6.1.1.20) (Phenylalanyl-tRNA synthetase alpha subunit) (PheRS)	pheS ZMO1514	-0.368054	0.00199928	-0.213824	0.00248854
Zm4|ZMO1515	ZMO1515	Q5NMC1	50S ribosomal protein L20	rplT ZMO1515	-0.674111	0.0207413	-0.674044	0.0264772
Zm4|ZMO1516	ZMO1516	Q5NMC0	50S ribosomal protein L35	rpmI ZMO1516	-1.14077	0.000168854	-0.225671	0.0119233
Zm4|ZMO1518	ZMO1518	Q5NMB8	Inositol monophosphatase	ZMO1518	-0.0414815	0.462791	0.0352072	0.475902
Zm4|ZMO1519	ZMO1519	Q5NMB7	Ribose-phosphate pyrophosphokinase (RPPK) (EC 2.7.6.1) (5-phospho-D-ribosyl alpha-1-diphosphate) (Phosphoribosyl diphosphate synthase) (Phosphoribosyl pyrophosphate synthase) (P-Rib-PP synthase) (PRPP synthase) (PRPPase)	prs ZMO1519	-1.21602	2.44707e-06	-0.393769	0.000354744
Zm4|ZMO1520	ZMO1520	Q5NMB6	Uncharacterized protein	ZMO1520	-1.23893	1.2156e-06	-0.654709	1.93797e-06
Zm4|ZMO1521	ZMO1521	Q5NMB5	Uncharacterized protein	ZMO1521	2.84422	1.14015e-05	0.1085	0.277716
Zm4|ZMO1522	ZMO1522	Q5NMB4	TonB-dependent receptor	ZMO1522	1.89974	5.69672e-05	-0.365473	0.0139205
Zm4|ZMO1524	ZMO1524	Q5NMB2	Uncharacterized protein	ZMO1524	-0.494819	0.00210427	-0.262194	0.0417044
Zm4|ZMO1525	ZMO1525	Q5NMB1	RND efflux system, outer membrane lipoprotein, NodT family	ZMO1525	1.27647	0.000151065	0.236437	0.0426097
Zm4|ZMO1527	ZMO1527	Q5NMA9	Acriflavin resistance protein	ZMO1527	0.97923	2.88513e-05	0.026287	0.684214
Zm4|ZMO1528	ZMO1528	Q5NMA8	Acriflavin resistance protein	ZMO1528	0.818683	0.00175711	0.0085639	0.950059
Zm4|ZMO1529	ZMO1529	Q5NMA7	Efflux transporter, RND family, MFP subunit	ZMO1529	1.52341	1.34646e-06	0.326964	0.00313173
Zm4|ZMO1530	ZMO1530	Q5NMA6	KpsF/GutQ family protein (EC 5.3.1.13)	ZMO1530	0.361246	0.00264388	-0.559309	0.00279466
Zm4|ZMO1531	ZMO1531	Q5NMA5	Phosphoribosylformylglycinamidine synthase subunit PurS (FGAM synthase) (EC 6.3.5.3) (Formylglycinamide ribonucleotide amidotransferase subunit III) (FGAR amidotransferase III) (FGAR-AT III) (Phosphoribosylformylglycinamidine synthase subunit III)	purS ZMO1531	-0.811484	0.00114215	-0.132051	0.150092
Zm4|ZMO1532	ZMO1532	Q5NMA4	Phosphoribosylformylglycinamidine synthase subunit PurQ (FGAM synthase) (EC 6.3.5.3) (Formylglycinamide ribonucleotide amidotransferase subunit I) (FGAR amidotransferase I) (FGAR-AT I) (Glutaminase PurQ) (EC 3.5.1.2) (Phosphoribosylformylglycinamidine synthase subunit I)	purQ ZMO1532	-1.13583	0.000239539	-0.714777	8.9779e-05
Zm4|ZMO1536	ZMO1536	Q5NMA0	ATPase involved in DNA repair	ZMO1536	-1.34581	1.82128e-06	-0.451281	0.000252592
Zm4|ZMO1538	ZMO1538	Q5NM98	DNA-directed DNA polymerase (EC 2.7.7.7)	ZMO1538	-0.658751	0.0022186	-0.142732	0.0888759
Zm4|ZMO1540	ZMO1540	Q5NM96	FeoA family protein	ZMO1540	-0.0862126	0.475614	-0.0729051	0.255287
Zm4|ZMO1541	ZMO1541	Q5NM95	Ferrous iron transport protein B	ZMO1541	0.979108	3.9428e-05	0.16397	0.0592862
Zm4|ZMO1542	ZMO1542	Q5NM94	Single-stranded DNA-binding protein (SSB)	ZMO1542	-0.24366	0.031145	0.0433873	0.586069
Zm4|ZMO1543	ZMO1543	Q5NM93	Cobalt chelatase, pCobT subunit (EC 6.6.1.2)	ZMO1543	0.196635	0.0779156	0.175626	0.00376893
Zm4|ZMO1544	ZMO1544	Q5NM92	Cobalt chelatase, pCobS small subunit (EC 6.6.1.2)	ZMO1544	0.316561	0.000792518	0.0683967	0.230494
Zm4|ZMO1545	ZMO1545	Q5NM91	Heat shock protein DnaJ domain protein	ZMO1545	0.284066	0.697188	-0.734433	0.0275079
Zm4|ZMO1547	ZMO1547	Q5NM89	Transcriptional regulator, TetR family	ZMO1547	-0.193185	0.196756	-0.549251	0.0372166
Zm4|ZMO1548	ZMO1548	Q5NM88	Squalene-hopene cyclase (EC 5.4.99.17)	ZMO1548	-1.3691	4.99438e-05	-0.141491	0.00797684
Zm4|ZMO1549	ZMO1549	Q5NM87	BolA family protein	ZMO1549	-0.455551	0.000687822	-0.539864	0.00069882
Zm4|ZMO1550	ZMO1550	Q9RH04	ATP phosphoribosyltransferase (ATP-PRT) (ATP-PRTase) (EC 2.4.2.17)	hisG ZMO1550	-0.756245	3.57482e-05	-0.42858	1.93658e-05
Zm4|ZMO1551	ZMO1551	Q9RH05	Histidinol dehydrogenase (HDH) (EC 1.1.1.23)	hisD hdh ZMO1551	-0.427202	0.000328041	-0.23272	0.00226797
Zm4|ZMO1552	ZMO1552	D2YW16	N utilization substance protein B homolog (Protein NusB)	nusB ZMO1552	-0.927326	0.000269328	-0.605166	8.77607e-05
Zm4|ZMO1553	ZMO1553	D2YW35	Thiamine-monophosphate kinase (EC 2.7.4.16)	ZMO1553	-0.0270956	0.67869	-0.109835	0.0300479
Zm4|ZMO1554	ZMO1554	Q5NM82	Ribosomal RNA small subunit methyltransferase E (EC 2.1.1.193)	ZMO1554	-1.15206	0.000214887	-0.720379	0.00117375
Zm4|ZMO1556	ZMO1556	H2VFN4	Glutamate/cysteine ligase (EC 6.3.2.2)	ZMO1556	1.2203	1.78214e-05	0.423739	0.00103737
Zm4|ZMO1557	ZMO1557	Q5NM79	Amidophosphoribosyltransferase (ATase) (EC 2.4.2.14) (Glutamine phosphoribosylpyrophosphate amidotransferase) (GPATase)	purF ZMO1557	-0.302742	0.00066487	-0.0459618	0.349719
Zm4|ZMO1561	ZMO1561	Q5NM75	Short-chain dehydrogenase/reductase SDR	ZMO1561	0.145622	0.0161337	-0.208059	0.00246885
Zm4|ZMO1562	ZMO1562	Q9RH11	RNA pyrophosphohydrolase (EC 3.6.1.-) ((Di)nucleoside polyphosphate hydrolase)	rppH nudH ZMO1562	-0.56459	0.00156604	-0.161717	0.00767408
Zm4|ZMO1563	ZMO1563	Q5NM73	Uncharacterized protein	ZMO1563	0.963389	0.000468693	0.412566	0.00545481
Zm4|ZMO1567	ZMO1567	Q5NM69	Aminoglycoside phosphotransferase	ZMO1567	-0.56265	0.0145962	-0.189521	0.189177
Zm4|ZMO1568	ZMO1568	Q5NM68	TonB-dependent receptor	ZMO1568	0.210303	0.100977	-0.122267	0.195479
Zm4|ZMO1569	ZMO1569	Q5NM67	Pyruvate formate-lyase-activating enzyme (EC 1.97.1.4)	ZMO1569	0.439438	0.00280016	-0.286492	0.0478831
Zm4|ZMO1570	ZMO1570	Q5NM66	Formate acetyltransferase (EC 2.3.1.54)	ZMO1570	-1.28714	2.03087e-07	-0.674757	2.25563e-05
Zm4|ZMO1571	ZMO1571	Q5NM65	Cytochrome bd ubiquinol oxidase subunit I	ZMO1571	-0.248518	0.0647741	-0.281441	0.0315466
Zm4|ZMO1573	ZMO1573	Q5NM63	Dyp-type peroxidase family	ZMO1573	-0.157134	0.0533498	0.0128568	0.775464
Zm4|ZMO1574	ZMO1574	Q5NM62	Transcriptional regulator, LysR family (EC 4.2.1.1)	ZMO1574	-0.0671549	0.274126	-0.226897	0.0206836
Zm4|ZMO1576	ZMO1576	Q5NM60	Short-chain dehydrogenase/reductase SDR	ZMO1576	4.46244	1.26835e-08	1.10111	2.4668e-05
Zm4|ZMO1578	ZMO1578	D2YW33	Short-chain dehydrogenase/reductase SDR	ZMO1578	1.58276	8.40854e-05	0.275621	0.0366181
Zm4|ZMO1579	ZMO1579	Q5NM57	Hydrolases of the alpha/beta superfamily K06889	ZMO1579	0.779816	0.000252017	0.138159	0.105354
Zm4|ZMO1581	ZMO1581	Q5NM55	Antibiotic biosynthesis monooxygenase	ZMO1581	-0.109894	0.333826	0.0720447	0.482993
Zm4|ZMO1583	ZMO1583	Q5NM53	DNA gyrase subunit B (EC 5.99.1.3)	gyrB ZMO1583	-0.0737598	0.218605	-0.31049	0.00022226
Zm4|ZMO1584	ZMO1584	Q5NM52	DNA replication and repair protein RecF	recF ZMO1584	-0.140566	0.262722	0.130927	0.275455
Zm4|ZMO1586	ZMO1586	Q5NM50	Bacterioferritin (EC 1.16.3.1)	ZMO1586	0.0682334	0.773243	-0.0182601	0.938248
Zm4|ZMO1587	ZMO1587	Q5NM49	Uncharacterized protein	ZMO1587	2.89497	0.000657296	2.04765	0.0103373
Zm4|ZMO1588	ZMO1588	O31151	UvrABC system protein A (UvrA protein) (Excinuclease ABC subunit A)	uvrA ZMO1588	0.665426	1.75975e-06	0.234025	0.00185663
Zm4|ZMO1589	ZMO1589	Q5NM47	TIR protein	ZMO1589	-2.23286	1.00914e-05	-0.337511	0.0110557
Zm4|ZMO1590	ZMO1590	Q5NM46	ABC transporter related protein	ZMO1590	-0.0693963	0.149167	-0.0518042	0.368842
Zm4|ZMO1591	ZMO1591	Q5NM45	Uncharacterized protein	ZMO1591	1.03497	0.00320091	0.400583	0.0727111
Zm4|ZMO1592	ZMO1592	Q5NM44	Alanine racemase (EC 5.1.1.1)	ZMO1592	1.08267	4.97517e-06	0.367893	0.000643589
Zm4|ZMO1593	ZMO1593	Q5NM43	Peptidase M61 domain protein	ZMO1593	1.71317	3.32507e-07	0.655666	4.30506e-05
Zm4|ZMO1596	ZMO1596	P0DJA2	Alcohol dehydrogenase 2 (EC 1.1.1.1) (Alcohol dehydrogenase II) (ADH II)	adhB ZMO1596	0.317407	0.00197425	-0.0273294	0.460608
Zm4|ZMO1598	ZMO1598	Q5NM38	1-deoxy-D-xylulose-5-phosphate synthase 2 (EC 2.2.1.7) (1-deoxyxylulose-5-phosphate synthase 2) (DXP synthase 2) (DXPS 2)	dxs2 ZMO1598	-0.799244	0.000147426	-0.598568	0.000100972
Zm4|ZMO1599	ZMO1599	Q5NM37	Hopanoid biosynthesis associated RND transporter like protein HpnN	ZMO1599	-0.0148337	0.828191	0.0219169	0.58613
Zm4|ZMO1600	ZMO1600	O69015	Homoserine kinase (HK) (HSK) (EC 2.7.1.39)	thrB ZMO1600	0.0287521	0.58792	0.112947	0.0572084
Zm4|ZMO1601	ZMO1601	O69014	Ribonuclease H (RNase H) (EC 3.1.26.4)	rnhA rnh ZMO1601	-0.434654	0.0549404	-0.125511	0.153101
Zm4|ZMO1602	ZMO1602	Q5NM34	Uncharacterized protein	ZMO1602	1.72855	8.49917e-06	0.472479	0.00350839
Zm4|ZMO1603	ZMO1603	Q5NM33	Uncharacterized protein	ZMO1603	0.350256	0.0791108	-0.0468893	0.710219
Zm4|ZMO1604	ZMO1604	H2VFP5	Phosphodiesterase I (EC 3.1.4.1)	ZMO1604	0.584383	0.000589406	-0.0956131	0.0364236
Zm4|ZMO1605	ZMO1605	O66113	Pyruvate dehydrogenase E1 component subunit beta (EC 1.2.4.1)	pdhB pdhAbeta ZMO1605	0.0147262	0.721756	0.00423832	0.930252
Zm4|ZMO1606	ZMO1606	O66112	Pyruvate dehydrogenase E1 component subunit alpha (EC 1.2.4.1)	pdhA pdhAalpha ZMO1606	0.0388688	0.441801	-0.0408614	0.36612
Zm4|ZMO1608	ZMO1608	P33675	Enolase (EC 4.2.1.11) (2-phospho-D-glycerate hydro-lyase) (2-phosphoglycerate dehydratase)	eno ZMO1608	0.106062	0.0286203	0.0890411	0.0846993
Zm4|ZMO1609	ZMO1609	Q5NM27	Uncharacterized protein	ZMO1609	1.07639	5.67936e-05	0.644826	0.000582456
Zm4|ZMO1610	ZMO1610	Q5NM26	Uncharacterized protein	ZMO1610	0.625882	0.0125586	0.0613558	0.667028
Zm4|ZMO1611	ZMO1611	Q5NM25	Uncharacterized protein	ZMO1611	0.461688	0.0156429	-0.0106451	0.907449
Zm4|ZMO1612	ZMO1612	H2VFL5	Toluene tolerance family protein	ZMO1612	0.429592	0.00333601	0.694589	0.000331938
Zm4|ZMO1615	ZMO1615	O50237	Transcription elongation factor GreA (Transcript cleavage factor GreA)	greA ZMO1615	-0.975795	6.38392e-05	-0.228474	0.00787795
Zm4|ZMO1618	ZMO1618	O50235	Carbamoyl-phosphate synthase small chain (EC 6.3.5.5) (Carbamoyl-phosphate synthetase glutamine chain)	carA ZMO1618	-0.364854	0.00240373	-0.115338	0.0278093
Zm4|ZMO1619	ZMO1619	Q5NM17	GatB/YqeY domain-containing protein	ZMO1619	-1.19124	0.00591181	-0.453161	0.0947794
Zm4|ZMO1622	ZMO1622	Q5NM14	DNA primase (EC 2.7.7.-)	dnaG ZMO1622	-1.46578	0.000131957	-0.58451	0.00113099
Zm4|ZMO1623	ZMO1623	Q5NM13	RNA polymerase sigma factor RpoD (Sigma-70)	rpoD ZMO1623	-0.28514	0.000468146	-0.14383	0.0191007
Zm4|ZMO1624	ZMO1624	Q5NM12	Mg chelatase, subunit ChlI	ZMO1624	-0.840066	0.000215902	-0.254052	0.0122086
Zm4|ZMO1625	ZMO1625	Q5NM11	Ribonuclease P protein component (RNase P protein) (RNaseP protein) (EC 3.1.26.5) (Protein C5)	rnpA ZMO1625	-0.811047	0.000757282	-0.262027	0.00449101
Zm4|ZMO1626	ZMO1626	Q9RNL5	Membrane protein insertase YidC (Foldase YidC) (Membrane integrase YidC) (Membrane protein YidC)	yidC ZMO1626	-0.312991	0.00949125	-0.0798237	0.192071
Zm4|ZMO1627	ZMO1627	Q9RNL6	GTP-binding protein EngB (GTP-binding protein CgpA)	engB cgpA ZMO1627	-0.869349	0.00156441	-0.67162	0.00406677
Zm4|ZMO1628	ZMO1628	D2YW27	PepSY-associated TM helix domain protein	ZMO1628	0.858109	0.000972207	-2.24202	0.253517
Zm4|ZMO1631	ZMO1631	Q5NM05	TonB-dependent siderophore receptor	ZMO1631	3.37889	0.00336985	0.566312	0.303744
Zm4|ZMO1632	ZMO1632	Q5NM04	Succinyl-diaminopimelate desuccinylase (SDAP desuccinylase) (EC 3.5.1.18) (N-succinyl-LL-2,6-diaminoheptanedioate amidohydrolase)	dapE ZMO1632	0.174123	0.0399261	-0.225304	0.00599282
Zm4|ZMO1633	ZMO1633	Q5NM03	Uncharacterized protein	ZMO1633	-2.94759	3.69237e-05	-1.43311	7.44349e-05
Zm4|ZMO1634	ZMO1634	Q5NM02	Smr protein/MutS2	ZMO1634	-0.386207	0.0196371	-0.0171897	0.752984
Zm4|ZMO1636	ZMO1636	Q5NM00	Import inner membrane translocase subunit Tim44	ZMO1636	-1.74526	1.08159e-06	-0.576158	0.000174357
Zm4|ZMO1638	ZMO1638	Q9EZ97	Protein-export protein SecB	secB ZMO1638	-0.271255	0.152945	-0.359704	0.0408804
Zm4|ZMO1640	ZMO1640	D2YW18	Tryptophan--tRNA ligase (EC 6.1.1.2) (Tryptophanyl-tRNA synthetase) (TrpRS)	trpS ZMO1640	-0.095653	0.300756	-0.0982375	0.109648
Zm4|ZMO1641	ZMO1641	H2VFM1	Uncharacterized protein	ZMO1641	2.39577	6.15274e-05	0.697875	0.000145392
Zm4|ZMO1642	ZMO1642	Q5NLZ4	Anhydro-N-acetylmuramic acid kinase (EC 2.7.1.170) (AnhMurNAc kinase)	anmK ZMO1642	-0.0853211	0.35668	-0.0343113	0.579613
Zm4|ZMO1643	ZMO1643	Q5NLZ3	Tyrosine--tRNA ligase (EC 6.1.1.1) (Tyrosyl-tRNA synthetase) (TyrRS)	tyrS ZMO1643	-0.573638	0.000410227	-0.299676	0.00605651
Zm4|ZMO1644	ZMO1644	Q5NLZ2	DEAD/DEAH box helicase domain protein	ZMO1644	0.014096	0.629627	-0.0785233	0.278549
Zm4|ZMO1646	ZMO1646	Q5NLZ0	Transcription-repair-coupling factor (TRCF) (EC 3.6.4.-)	mfd ZMO1646	0.51279	3.04684e-06	0.250282	0.00336053
Zm4|ZMO1647	ZMO1647	H2VFQ0	2-amino-4-hydroxy-6-hydroxymethyldihydropteridine pyrophosphokinase	ZMO1647	-1.06645	0.00126645	-0.574173	0.00109087
Zm4|ZMO1648	ZMO1648	Q5NLY8	Uracil-DNA glycosylase superfamily	ZMO1648	-0.508011	0.00124804	-0.727304	0.00194084
Zm4|ZMO1649	ZMO1649	Q01578	Gluconolactonase (EC 3.1.1.17) (D-glucono-delta-lactone lactonohydrolase) [Cleaved into: Gluconolactonase; Gluconolactonase minor isoform]	gnl ZMO1649	1.40747	0.000121439	1.05377	1.4947e-05
Zm4|ZMO1650	ZMO1650	Q5NLY6	Beta-lactamase	ZMO1650	0.190044	0.0143551	0.0820397	0.249739
Zm4|ZMO1651	ZMO1651	Q5NLY5	PTSINtr with GAF domain, PtsP	ZMO1651	0.284197	0.000396443	0.0368911	0.48594
Zm4|ZMO1652	ZMO1652	Q5NLY4	2-nitropropane dioxygenase NPD	ZMO1652	-2.00876	3.3407e-06	-0.45207	1.23268e-05
Zm4|ZMO1653	ZMO1653	Q5NLY3	Aspartokinase (EC 2.7.2.4)	ZMO1653	-0.650808	9.74736e-05	-0.205689	0.000532255
Zm4|ZMO1654	ZMO1654	Q5NLY2	Ubiquinone biosynthesis O-methyltransferase (EC 2.1.1.64)	ZMO1654	-0.225443	0.0521541	0.142923	0.0113619
Zm4|ZMO1655	ZMO1655	Q5NLY1	Antioxidant, AhpC/TSA family protein	ZMO1655	1.63127	8.75066e-05	1.18852	0.000208121
Zm4|ZMO1656	ZMO1656	Q5NLY0	Transcriptional regulator, XRE family	ZMO1656	0.0692911	0.135952	-0.0400809	0.582218
Zm4|ZMO1657	ZMO1657	Q5NLX9	Uncharacterized protein	ZMO1657	0.0685687	0.629442	0.116008	0.0141096
Zm4|ZMO1658	ZMO1658	Q5NLX8	tRNA(Ile)-lysidine synthase (EC 6.3.4.19) (tRNA(Ile)-2-lysyl-cytidine synthase) (tRNA(Ile)-lysidine synthetase)	tilS ZMO1658	-1.01904	1.83058e-05	-0.362287	0.000573132
Zm4|ZMO1659	ZMO1659	Q5NLX7	ATP-dependent zinc metalloprotease FtsH (EC 3.4.24.-)	ftsH ZMO1659	-1.29024	5.12787e-07	-0.365427	0.000240233
Zm4|ZMO1660	ZMO1660	Q5NLX6	Uncharacterized protein	ZMO1660	0.760071	0.404852	-0.293881	0.751213
Zm4|ZMO1661	ZMO1661	Q5NLX5	Gamma-glutamyl phosphate reductase (GPR) (EC 1.2.1.41) (Glutamate-5-semialdehyde dehydrogenase) (Glutamyl-gamma-semialdehyde dehydrogenase) (GSA dehydrogenase)	proA ZMO1661	-0.0173837	0.658962	-0.188176	0.00688294
Zm4|ZMO1662	ZMO1662	Q5NLX4	Probable nicotinate-nucleotide adenylyltransferase (EC 2.7.7.18) (Deamido-NAD(+) diphosphorylase) (Deamido-NAD(+) pyrophosphorylase) (Nicotinate mononucleotide adenylyltransferase) (NaMN adenylyltransferase)	nadD ZMO1662	0.396712	0.00372719	-0.0963381	0.31061
Zm4|ZMO1663	ZMO1663	Q5NLX3	Ribosomal silencing factor RsfS	rsfS ZMO1663	-0.6383	0.0025991	-0.548332	0.00162767
Zm4|ZMO1664	ZMO1664	Q5NLX2	Ribosomal RNA large subunit methyltransferase H (EC 2.1.1.177) (23S rRNA (pseudouridine1915-N3)-methyltransferase) (23S rRNA m3Psi1915 methyltransferase) (rRNA (pseudouridine-N3-)-methyltransferase RlmH)	rlmH ZMO1664	-0.935595	3.1876e-05	-0.203455	0.0184025
Zm4|ZMO1665	ZMO1665	Q5NLX1	Peptidase M23	ZMO1665	-0.432067	0.0541405	-0.128869	0.540564
Zm4|ZMO1667	ZMO1667	Q5NLW9	Carboxyl-terminal protease (EC 3.4.21.102)	ZMO1667	-0.153498	0.00314243	0.0266867	0.638437
Zm4|ZMO1668	ZMO1668	Q5NLW8	Uncharacterized protein	ZMO1668	1.84336	0.00180588	0.426317	0.0577459
Zm4|ZMO1669	ZMO1669	Q5NLW7	2-nonaprenyl-3-methyl-6-methoxy-1,4-benzoquinol hydroxylase (EC 1.14.13.-) (5-demethoxyubiquinone hydroxylase) (DMQ hydroxylase)	coq7 ZMO1669	0.115434	0.00713963	0.182847	0.00920691
Zm4|ZMO1671	ZMO1671	Q5NLW5	Uncharacterized protein	ZMO1671	1.18662	0.000127403	0.861239	8.36608e-05
Zm4|ZMO1673	ZMO1673	Q5NLW3	Aldo/keto reductase	ZMO1673	0.548369	0.00225461	0.591121	0.00546237
Zm4|ZMO1675	ZMO1675	Q5NLW1	Protein-disulfide isomerase-like protein	ZMO1675	1.31031	0.000298688	0.226823	0.131156
Zm4|ZMO1676	ZMO1676	Q5NLW0	Uncharacterized protein	ZMO1676	0.871856	0.0240508	0.312774	0.257046
Zm4|ZMO1677	ZMO1677	Q5NLV9	A/G-specific adenine glycosylase	ZMO1677	0.551969	0.00280848	0.121125	0.0845337
Zm4|ZMO1678	ZMO1678	Q5NLV8	Prephenate dehydratase (EC 4.2.1.51)	ZMO1678	-0.120497	0.0804245	-0.0866895	0.0121575
Zm4|ZMO1679	ZMO1679	Q5NLV7	Uncharacterized protein	ZMO1679	-1.01151	0.00121681	-0.665822	9.86276e-05
Zm4|ZMO1680	ZMO1680	Q5NLV6	Extensin family protein	ZMO1680	0.474361	0.0294987	0.0847988	0.214608
Zm4|ZMO1681	ZMO1681	Q5NLV5	Uncharacterized transporter ZMO1681	ZMO1681	0.184696	0.171412	0.349217	0.0419135
Zm4|ZMO1682	ZMO1682	Q5NLV4	Aminotransferase (EC 2.6.1.-)	ZMO1682	0.268517	0.0910908	0.53826	0.0165451
Zm4|ZMO1683	ZMO1683	Q5NLV3	L-asparaginase, type II (EC 3.5.1.1)	ZMO1683	-0.501059	0.00155576	-0.41727	0.000872539
Zm4|ZMO1684	ZMO1684	Q5NLV2	Phosphoserine aminotransferase (EC 2.6.1.52)	ZMO1684	0.752175	1.14794e-05	0.25066	0.0111785
Zm4|ZMO1685	ZMO1685	Q5NLV1	D-3-phosphoglycerate dehydrogenase (EC 1.1.1.95)	ZMO1685	0.288863	0.000722844	0.0380093	0.363374
Zm4|ZMO1686	ZMO1686	Q5NLV0	tRNA synthetase class II (G H P and S)	ZMO1686	-0.334837	5.24897e-06	-0.0755273	0.00505988
Zm4|ZMO1687	ZMO1687	Q5NLU9	Adenylosuccinate synthetase (AMPSase) (AdSS) (EC 6.3.4.4) (IMP--aspartate ligase)	purA ZMO1687	-0.43755	0.000504548	-0.158685	0.00587577
Zm4|ZMO1688	ZMO1688	Q5NLU8	Folate-binding protein YgfZ	ZMO1688	1.21042	0.000163671	0.335432	0.00135794
Zm4|ZMO1689	ZMO1689	Q5NLU7	Dihydroorotase (EC 3.5.2.3)	ZMO1689	0.506189	0.000140657	0.301476	0.000607089
Zm4|ZMO1690	ZMO1690	Q5NLU6	Chaperone DnaJ domain protein	ZMO1690	0.393682	0.000180349	0.0325201	0.344268
Zm4|ZMO1692	ZMO1692	Q5NLU4	Enoyl-[acyl-carrier-protein] reductase [NADH] (EC 1.3.1.9)	ZMO1692	0.358412	0.00377442	0.269629	0.00232763
Zm4|ZMO1693	ZMO1693	Q5NLU3	Chorismate synthase (CS) (EC 4.2.3.5) (5-enolpyruvylshikimate-3-phosphate phospholyase)	aroC ZMO1693	0.0826342	0.27496	0.123052	0.0218185
Zm4|ZMO1694	ZMO1694	Q5NLU2	TonB-dependent receptor	ZMO1694	1.54311	3.46897e-05	1.15716	1.95412e-05
Zm4|ZMO1695	ZMO1695	Q5NLU1	ErfK/YbiS/YcfS/YnhG family protein	ZMO1695	-1.29828	0.0120311	-0.345525	0.0980535
Zm4|ZMO1696	ZMO1696	Q5NLU0	Zinc-type alcohol dehydrogenase-like protein	ZMO1696	3.39192	4.07251e-05	0.506419	0.00355091
Zm4|ZMO1697	ZMO1697	Q5NLT9	Transcriptional regulator, HxlR family	ZMO1697	-0.447743	0.103673	-0.568585	0.0985236
Zm4|ZMO1698	ZMO1698	Q5NLT8	GTP cyclohydrolase-2 (EC 3.5.4.25) (GTP cyclohydrolase II)	ribA ZMO1698	0.446122	0.00319734	-0.140107	0.00271531
Zm4|ZMO1699	ZMO1699	Q5NLT7	Exodeoxyribonuclease III Xth	ZMO1699	-0.78177	0.000568644	-0.731612	0.000307425
Zm4|ZMO1700	ZMO1700	Q5NLT6	Uncharacterized protein	ZMO1700	2.90551	0.0003589	0.745773	0.0787156
Zm4|ZMO1701	ZMO1701	Q5NLT5	Outer-membrane lipoprotein carrier protein	ZMO1701	1.10443	0.000168107	0.300912	0.00658057
Zm4|ZMO1702	ZMO1702	Q5NLT4	Cell division protein FtsK/SpoIIIE	ZMO1702	-1.17331	5.34241e-06	-0.461372	0.000820552
Zm4|ZMO1703	ZMO1703	Q5NLT3	Ubiquinone biosynthesis hydroxylase, UbiH/UbiF/VisC/COQ6 family	ZMO1703	0.892509	3.74613e-05	0.149844	0.0290896
Zm4|ZMO1704	ZMO1704	Q5NLT2	Peptidase S16 lon domain protein	ZMO1704	-1.55315	2.31492e-05	-0.495756	0.00561897
Zm4|ZMO1705	ZMO1705	Q5NLT1	Thioredoxin domain protein	ZMO1705	1.1602	0.000197183	0.489795	0.00432989
Zm4|ZMO1707	ZMO1707	Q5NLS9	Orotate phosphoribosyltransferase (OPRT) (OPRTase) (EC 2.4.2.10)	pyrE ZMO1707	-0.452797	0.00485403	-0.477019	0.00101547
Zm4|ZMO1708	ZMO1708	Q5NLS8	Pyridoxine 5'-phosphate synthase (PNP synthase) (EC 2.6.99.2)	pdxJ ZMO1708	0.266434	0.0326764	-0.0971064	0.0796505
Zm4|ZMO1709	ZMO1709	Q5NLS7	Holo-[acyl-carrier-protein] synthase (Holo-ACP synthase) (EC 2.7.8.7) (4'-phosphopantetheinyl transferase AcpS)	acpS ZMO1709	-0.672875	0.00498298	-0.0581862	0.598515
Zm4|ZMO1710	ZMO1710	Q5NLS6	Signal peptidase I (EC 3.4.21.89)	ZMO1710	-0.0803174	0.446003	0.0220797	0.749856
Zm4|ZMO1711	ZMO1711	Q5NLS5	Uncharacterized protein	ZMO1711	0.978335	0.000133958	0.469338	0.0209202
Zm4|ZMO1712	ZMO1712	Q5NLS4	Peptidyl-prolyl cis-trans isomerase (EC 5.2.1.8)	ZMO1712	-0.499694	0.00176047	0.24516	0.0145666
Zm4|ZMO1713	ZMO1713	Q5NLS3	30S ribosomal protein S21	rpsU ZMO1713	-0.321251	0.17516	-0.00168886	0.992644
Zm4|ZMO1715	ZMO1715	Q5NLS1	Biopolymer transport protein ExbD/TolR	ZMO1715	0.850561	0.000419434	0.202149	0.0213293
Zm4|ZMO1716	ZMO1716	Q5NLS0	MotA/TolQ/ExbB proton channel	ZMO1716	0.512125	0.0049758	0.18463	0.101354
Zm4|ZMO1717	ZMO1717	Q5NLR9	TonB family protein	ZMO1717	0.887457	4.82778e-05	0.0328325	0.446282
Zm4|ZMO1718	ZMO1718	Q5NLR8	Uncharacterized protein	ZMO1718	0.423474	0.00440534	0.595628	0.000779594
Zm4|ZMO1719	ZMO1719	Q03417	Fructokinase (EC 2.7.1.4)	frk ZMO1719	0.725913	1.64408e-06	0.417361	0.000239201
Zm4|ZMO1720	ZMO1720	Q5NLR6	DNA-directed RNA polymerase subunit omega (RNAP omega subunit) (EC 2.7.7.6) (RNA polymerase omega subunit) (Transcriptase subunit omega)	rpoZ ZMO1720	-0.889483	3.20398e-06	-0.297965	0.00172579
Zm4|ZMO1721	ZMO1721	Q5NLR5	Glyoxalase/bleomycin resistance protein/dioxygenase	ZMO1721	0.863991	5.29972e-05	0.283564	0.000293462
Zm4|ZMO1722	ZMO1722	Q5NLR4	S-(hydroxymethyl)glutathione dehydrogenase (EC 1.1.1.284)	ZMO1722	0.823839	2.26492e-05	0.310373	0.0103954
Zm4|ZMO1723	ZMO1723	Q5NLR3	Laccase domain protein	ZMO1723	1.08023	9.40234e-06	0.359611	8.36866e-05
Zm4|ZMO1724	ZMO1724	Q5NLR2	UDP-N-acetylglucosamine 1-carboxyvinyltransferase (EC 2.5.1.7) (Enoylpyruvate transferase) (UDP-N-acetylglucosamine enolpyruvyl transferase) (EPT)	murA ZMO1724	0.49677	0.00086188	0.08201	0.101742
Zm4|ZMO1725	ZMO1725	Q5NLR1	ATP-dependent Clp protease adapter protein ClpS	clpS ZMO1725	-1.14619	0.000163386	-0.306329	0.0133734
Zm4|ZMO1727	ZMO1727	Q5NLQ9	Aminotransferase (EC 2.6.1.-)	ZMO1727	-0.469462	6.22928e-05	-0.167139	0.0436295
Zm4|ZMO1728	ZMO1728	Q5NLQ8	Uncharacterized protein	ZMO1728	-0.816918	0.0470561	-0.471282	0.00341814
Zm4|ZMO1729	ZMO1729	Q5NLQ7	Uncharacterized protein	ZMO1729	-0.0734317	0.824034	-0.875265	0.0233865
Zm4|ZMO1730	ZMO1730	Q5NLQ6	Serine O-acetyltransferase (EC 2.3.1.30)	ZMO1730	0.385047	0.00796057	0.108786	0.139234
Zm4|ZMO1732	ZMO1732	Q5NLQ4	Alkyl hydroperoxide reductase/ Thiol specific antioxidant/ Mal allergen	ZMO1732	1.38268	4.16902e-06	0.403032	0.00177917
Zm4|ZMO1733	ZMO1733	Q5NLQ3	Transcriptional regulator, LysR family	ZMO1733	-0.781709	6.68101e-06	-0.412519	5.5836e-05
Zm4|ZMO1734	ZMO1734	Q5NLQ2	Uncharacterized protein	ZMO1734	0.423579	0.00759609	0.0700893	0.279824
Zm4|ZMO1735	ZMO1735	Q5NLQ1	Glycosyl transferase group 1	ZMO1735	0.134153	0.0878132	-0.148072	0.0300833
Zm4|ZMO1738	ZMO1738	Q5NLP8	Two component transcriptional regulator, LytTR family	ZMO1738	0.7799	0.00312449	0.00589556	0.884086
Zm4|ZMO1739	ZMO1739	Q5NLP7	Signal transduction histidine kinase, LytS	ZMO1739	-0.147982	0.358936	0.192944	0.0890295
Zm4|ZMO1740	ZMO1740	Q5NLP6	Uncharacterized protein	ZMO1740	-0.626839	0.00186899	-0.161809	0.0430656
Zm4|ZMO1741	ZMO1741	Q5NLP5	Elongation factor 4 (EF-4) (EC 3.6.5.n1) (Ribosomal back-translocase LepA)	lepA ZMO1741	-0.651535	0.000438973	-0.343039	0.00140505
Zm4|ZMO1743	ZMO1743	Q5NLP3	Bis(5'nucleosyl)-tetraphosphatase, ApaH	ZMO1743	0.422914	0.00615609	-0.148052	0.141548
Zm4|ZMO1745	ZMO1745	Q5NLP1	Methionine synthase (EC 2.1.1.13)	ZMO1745	-1.4637	4.79261e-05	-0.220053	0.00780468
Zm4|ZMO1746	ZMO1746	Q5NLP0	Homocysteine S-methyltransferase	ZMO1746	-1.61273	1.30709e-05	-0.505391	0.000371509
Zm4|ZMO1747	ZMO1747	Q5NLN9	Methylenetetrahydrofolate reductase (EC 1.5.1.20)	ZMO1747	-0.079262	0.267237	0.0739015	0.166289
Zm4|ZMO1748	ZMO1748	Q5NLN8	Transcriptional regulator, ArsR family	ZMO1748	-0.14539	0.141356	-0.221506	0.0844212
Zm4|ZMO1749	ZMO1749	Q5NLN7	VacJ family lipoprotein	ZMO1749	-0.466027	0.000249501	-0.0530714	0.241396
Zm4|ZMO1750	ZMO1750	Q5NLN6	Uncharacterized protein	ZMO1750	0.408594	0.119023	0.798017	0.0013503
Zm4|ZMO1753	ZMO1753	Q5NLN3	Oxidoreductase FAD/NAD(P)-binding domain protein	ZMO1753	-0.376961	0.00505668	-0.31829	0.0261128
Zm4|ZMO1754	ZMO1754	Q5NLN2	Aldehyde Dehydrogenase	ZMO1754	3.75709	1.77828e-07	2.10588	7.46733e-07
Zm4|ZMO1755	ZMO1755	Q9Z671	Thymidylate synthase (TS) (TSase) (EC 2.1.1.45)	thyA thyB ZMO1755	-0.60846	0.00061002	-0.0214395	0.643437
Zm4|ZMO1756	ZMO1756	Q9Z670	Gluconate permease	gntP ZMO1756	0.656482	0.000364677	0.0668887	0.308192
Zm4|ZMO1757	ZMO1757	Q5NLM9	Gluconokinase (EC 2.7.1.12)	ZMO1757	0.747558	0.00195146	0.220814	0.00500455
Zm4|ZMO1758	ZMO1758	H2VFQ6	Outer membrane protein assembly factor BamD	bamD ZMO1758	0.247767	0.00294949	0.202442	0.000984579
Zm4|ZMO1760	ZMO1760	Q5NLM6	Extracellular ligand-binding receptor	ZMO1760	-0.230319	0.010863	-0.382075	0.000657863
Zm4|ZMO1761	ZMO1761	Q5NLM5	Ribosomal RNA small subunit methyltransferase I (EC 2.1.1.198) (16S rRNA 2'-O-ribose C1402 methyltransferase) (rRNA (cytidine-2'-O-)-methyltransferase RsmI)	rsmI ZMO1761	0.535761	0.00675222	-0.24257	0.0674295
Zm4|ZMO1763	ZMO1763	Q5NLM3	Uncharacterized protein	ZMO1763	-0.436834	0.00886257	-0.0109515	0.930895
Zm4|ZMO1764	ZMO1764	Q5NLM2	ErfK/YbiS/YcfS/YnhG family protein	ZMO1764	-0.195164	0.00114557	0.039231	0.534985
Zm4|ZMO1766	ZMO1766	D2YW17	Mg2 transporter protein CorA family protein	ZMO1766	-1.10801	0.000158165	-0.457717	0.00071783
Zm4|ZMO1767	ZMO1767	Q5NLL9	UTP--glucose-1-phosphate uridylyltransferase (EC 2.7.7.9) (UDP-glucose pyrophosphorylase)	ZMO1767	-0.232173	0.00664816	-0.0286187	0.508913
Zm4|ZMO1768	ZMO1768	Q9Z661	Diaminopimelate decarboxylase (DAP decarboxylase) (DAPDC) (EC 4.1.1.20)	lysA ZMO1768	-0.659333	0.00012802	-0.334836	6.58974e-07
Zm4|ZMO1770	ZMO1770	Q9Z660	Argininosuccinate lyase (ASAL) (EC 4.3.2.1) (Arginosuccinase)	argH ZMO1770	-0.23612	0.00513932	-0.36366	3.39779e-06
Zm4|ZMO1771	ZMO1771	H2VFM0	Iron-containing alcohol dehydrogenase	ZMO1771	-0.263148	0.00258491	0.00197664	0.958077
Zm4|ZMO1772	ZMO1772	D2YW36	NAD(P)H quinone oxidoreductase, PIG3 family	ZMO1772	1.49139	1.38584e-05	0.32113	0.00428356
Zm4|ZMO1773	ZMO1773	Q5NLL3	Aldo/keto reductase	ZMO1773	1.05696	1.00829e-05	1.04997	2.52557e-05
Zm4|ZMO1776	ZMO1776	Q5NLL0	Aminopeptidase (EC 3.4.11.-)	ZMO1776	0.382864	0.000391635	0.52886	0.000104251
Zm4|ZMO1779	ZMO1779	Q5NLK7	Antibiotic biosynthesis monooxygenase	ZMO1779	1.41223	6.69733e-05	1.11355	6.56029e-06
Zm4|ZMO1780	ZMO1780	Q5NLK6	Antibiotic biosynthesis monooxygenase	ZMO1780	1.53626	0.000341797	0.715153	0.00247884
Zm4|ZMO1781	ZMO1781	H2VFN1	MscS Mechanosensitive ion channel	ZMO1781	-0.452164	0.000477917	0.0597502	0.205327
Zm4|ZMO1786	ZMO1786	Q5NLK0	Uncharacterized protein	ZMO1786	0.872361	0.000381074	0.296733	0.0250799
Zm4|ZMO1787	ZMO1787	Q5NLJ9	Uncharacterized protein	ZMO1787	1.70526	0.0292405	0.716719	0.00947457
Zm4|ZMO1788	ZMO1788	Q5NLJ8	Uncharacterized protein	ZMO1788	0.806669	0.00416045	0.308665	0.0116709
Zm4|ZMO1790	ZMO1790	Q5NLJ6	ABC transporter related protein	ZMO1790	0.117823	0.135814	-0.168342	0.0210749
Zm4|ZMO1792	ZMO1792	Q5NLJ4	Dihydroxy-acid dehydratase (DAD) (EC 4.2.1.9)	ilvD ZMO1792	-1.2686	6.55831e-06	0.0562486	0.407768
Zm4|ZMO1793	ZMO1793	Q5NLJ3	Transcriptional regulator, LysR family	ZMO1793	0.0282176	0.741293	0.111022	0.0860661
Zm4|ZMO1794	ZMO1794	Q5NLJ2	Uncharacterized protein	ZMO1794	-0.952329	0.000371166	-0.387702	0.00590994
Zm4|ZMO1796	ZMO1796	Q5NLJ0	3-phosphoshikimate 1-carboxyvinyltransferase (EC 2.5.1.19) (5-enolpyruvylshikimate-3-phosphate synthase) (EPSP synthase) (EPSPS)	aroA ZMO1796	-0.303215	0.00556695	-0.159036	0.0638388
Zm4|ZMO1797	ZMO1797	Q5NLI9	Cytidylate kinase (CK) (EC 2.7.4.25) (Cytidine monophosphate kinase) (CMP kinase)	cmk ZMO1797	-0.780047	0.000493868	-0.299538	0.00396303
Zm4|ZMO1798	ZMO1798	Q5NLI8	30S ribosomal protein S1	ZMO1798	-0.910829	0.000121758	-0.290111	0.000620257
Zm4|ZMO1800	ZMO1800	Q5NLI6	Phenazine biosynthesis protein PhzF family	ZMO1800	0.34888	0.00034199	0.0908209	0.0543126
Zm4|ZMO1801	ZMO1801	Q5NLI5	Integration host factor subunit beta	ZMO1801	1.63005	0.000179582	0.831004	0.00129355
Zm4|ZMO1805	ZMO1805	Q5NLI1	Haloacid dehalogenase domain protein hydrolase	ZMO1805	-1.32952	7.78661e-06	-0.449019	0.000216033
Zm4|ZMO1806	ZMO1806	Q5NLI0	Maltose O-acetyltransferase (EC 2.3.1.79)	ZMO1806	1.14337	1.5246e-06	0.512088	0.00298349
Zm4|ZMO1808	ZMO1808	Q5NLH8	Uncharacterized protein	ZMO1808	-0.62191	0.00410944	-0.293311	0.0449769
Zm4|ZMO1809	ZMO1809	Q5NLH7	Electron transport complex subunit E	ZMO1809	-0.790599	0.00250673	-0.403017	0.00765912
Zm4|ZMO1810	ZMO1810	Q5NLH6	Electron transport complex subunit G	ZMO1810	0.0605631	0.63733	-0.548245	0.000168301
Zm4|ZMO1811	ZMO1811	Q5NLH5	Electron transport complex subunit D	ZMO1811	-0.281844	0.0267621	-0.174145	0.0298923
Zm4|ZMO1812	ZMO1812	Q5NLH4	Electron transport complex subunit C	ZMO1812	-1.38561	2.22534e-07	-0.410796	4.6934e-05
Zm4|ZMO1813	ZMO1813	Q5NLH3	Electron transport complex subunit B	ZMO1813	-0.998327	0.00822075	-0.442636	0.0249041
Zm4|ZMO1818	ZMO1818	Q5NLG8	4Fe-4S ferredoxin iron-sulfur binding domain protein	ZMO1818	-0.403681	0.215072	0.467032	0.000738925
Zm4|ZMO1820	ZMO1820	Q5NLG6	Nitrogen fixation protein FixT	ZMO1820	0.861168	0.00584385	0.0323304	0.832483
Zm4|ZMO1821	ZMO1821	Q5NLG5	Uncharacterized protein	ZMO1821	0.167209	0.158156	-0.251373	0.00765148
Zm4|ZMO1822	ZMO1822	Q5NLG4	TonB-dependent siderophore receptor	ZMO1822	2.32956	3.10036e-05	1.07028	0.00146134
Zm4|ZMO1828	ZMO1828	Q5NLF8	Nitrogen fixation protein NifX	ZMO1828	-0.159484	0.0310808	-0.246849	0.141187
Zm4|ZMO1842	ZMO1842	Q5NLE4	FAD:protein FMN transferase (EC 2.7.1.180) (Flavin transferase)	ZMO1842	1.16375	9.67083e-05	-0.770241	8.89802e-05
Zm4|ZMO1844	ZMO1844	H2VFR9	Oxidoreductase domain protein	ZMO1844	1.45497	1.64786e-06	0.545393	7.79704e-05
Zm4|ZMO1845	ZMO1845	Q5NLE1	PhnA protein	ZMO1845	-0.687076	0.00662201	-0.294216	0.0600088
Zm4|ZMO1853	ZMO1853	Q5NLD3	Dihydrodipicolinate synthetase	ZMO1853	0.0737855	0.748713	-0.303987	0.178123
Zm4|ZMO1854	ZMO1854	Q5NLD2	Transcriptional regulator, GntR family with aminotransferase domain	ZMO1854	-0.133618	0.084921	0.132028	0.103984
Zm4|ZMO1855	ZMO1855	H2VFQ2	Glutamine amidotransferase class-I	ZMO1855	-0.588535	0.0024512	-0.168563	0.093217
Zm4|ZMO1857	ZMO1857	H2VFQ9	Transcriptional regulator, LysR family	ZMO1857	-0.185805	0.146072	-0.173387	0.0651918
Zm4|ZMO1859	ZMO1859	D2YW34	Porin	ZMO1859	2.33789	6.97335e-06	2.10276	9.05533e-06
Zm4|ZMO1861	ZMO1861	D2YW28	2-nitropropane dioxygenase NPD	ZMO1861	3.27287	4.43916e-08	0.753535	3.66117e-05
Zm4|ZMO1866	ZMO1866	Q5NLC0	Beta-lactamase domain protein	ZMO1866	-0.0990226	0.302218	-0.105673	0.0379744
Zm4|ZMO1867	ZMO1867	Q5NLB9	Type III pantothenate kinase (EC 2.7.1.33) (PanK-III) (Pantothenic acid kinase)	coaX ZMO1867	-0.418703	0.00276413	-0.214489	0.0231751
Zm4|ZMO1868	ZMO1868	Q5NLB8	Biotin/acetyl-CoA-carboxylase ligase	ZMO1868	-1.4776	0.000129825	-0.533014	0.00254239
Zm4|ZMO1869	ZMO1869	Q5NLB7	Ribonuclease I-like protein	ZMO1869	0.313609	0.00716675	0.515835	0.000445709
Zm4|ZMO1870	ZMO1870	Q5NLB6	Nicotinate-nucleotide pyrophosphorylase (EC 2.4.2.19)	ZMO1870	0.87918	6.45228e-05	0.215403	0.00584611
Zm4|ZMO1871	ZMO1871	Q5NLB5	Quinolinate synthase A (EC 2.5.1.72)	nadA ZMO1871	-0.899046	0.00115097	-0.439677	0.0114692
Zm4|ZMO1872	ZMO1872	Q5NLB4	Uncharacterized protein	ZMO1872	1.84732	1.34752e-06	0.977941	0.00012474
Zm4|ZMO1873	ZMO1873	Q5NLB3	Glutaredoxin	ZMO1873	-0.161789	0.162263	0.19109	0.109057
Zm4|ZMO1874	ZMO1874	Q5NLB2	BolA family protein	ZMO1874	2.12932	0.000233113	-0.163514	0.371181
Zm4|ZMO1875	ZMO1875	Q5NLB1	Uncharacterized protein	ZMO1875	-0.707776	0.0155998	-0.0476071	0.811454
Zm4|ZMO1876	ZMO1876	Q5NLB0	Uncharacterized protein	ZMO1876	0.630962	0.015187	0.0730516	0.606254
Zm4|ZMO1877	ZMO1877	Q5NLA9	Glutamine cyclotransferase	ZMO1877	1.29243	2.24298e-05	0.753145	0.00115885
Zm4|ZMO1878	ZMO1878	Q5NLA8	Valine--tRNA ligase (EC 6.1.1.9) (Valyl-tRNA synthetase) (ValRS)	valS ZMO1878	-0.380083	0.0010247	-0.103051	0.0154793
Zm4|ZMO1879	ZMO1879	Q5NLA7	Delta-aminolevulinic acid dehydratase (EC 4.2.1.24)	ZMO1879	-0.196772	0.026283	-0.135992	0.0108836
Zm4|ZMO1880	ZMO1880	Q5NLA6	Uncharacterized protein	ZMO1880	0.142188	0.696835	0.208307	0.550011
Zm4|ZMO1883	ZMO1883	Q5NLA3	D-isomer specific 2-hydroxyacid dehydrogenase NAD-binding protein	ZMO1883	0.606968	5.9594e-05	-0.146459	0.0158998
Zm4|ZMO1884	ZMO1884	Q5NLA2	Uncharacterized protein	ZMO1884	-0.518331	0.000257003	-0.0307372	0.452942
Zm4|ZMO1885	ZMO1885	Q5NLA1	NADH:flavin oxidoreductase/NADH oxidase	ZMO1885	2.3599	3.1299e-07	0.798723	2.93402e-05
Zm4|ZMO1887	ZMO1887	Q5NL99	Isochorismatase hydrolase	ZMO1887	-0.349273	0.0226288	-0.179586	0.0463894
Zm4|ZMO1889	ZMO1889	Q5NL97	SAM-dependent methyltransferase-like protein	ZMO1889	-0.656736	0.00247859	0.0489039	0.563003
Zm4|ZMO1890	ZMO1890	Q5NL96	Mitochondrial processing peptidase-like protein (EC 3.4.24.64)	ZMO1890	-0.696218	0.000189191	-0.0206659	0.61178
Zm4|ZMO1891	ZMO1891	Q5NL95	Threonine synthase (EC 4.2.3.1)	ZMO1891	-0.641467	3.01024e-06	-0.0949796	0.0284462
Zm4|ZMO1892	ZMO1892	Q5NL94	Uncharacterized protein	ZMO1892	1.84988	2.69174e-07	0.923294	0.000589909
Zm4|ZMO1895	ZMO1895	Q5NL91	PfkB domain protein	ZMO1895	-1.4627	4.01106e-05	-0.542198	0.000534332
Zm4|ZMO1896	ZMO1896	Q5NL90	Protein-export membrane protein SecF	secF ZMO1896	-0.0556216	0.589273	0.0918711	0.308935
Zm4|ZMO1897	ZMO1897	Q5NL89	Protein translocase subunit SecD	secD ZMO1897	-0.890974	0.000100482	-0.336227	4.11159e-05
Zm4|ZMO1898	ZMO1898	Q5NL88	Preprotein translocase, YajC subunit	ZMO1898	-1.80467	2.2401e-05	-1.03912	0.000784463
Zm4|ZMO1899	ZMO1899	Q5NL87	3-oxoacyl-[acyl-carrier-protein] synthase 3 (EC 2.3.1.180) (3-oxoacyl-[acyl-carrier-protein] synthase III) (Beta-ketoacyl-ACP synthase III) (KAS III)	fabH ZMO1899	-0.841172	2.92803e-05	-0.311652	0.000552644
Zm4|ZMO1900	ZMO1900	Q5NL86	Phosphate acyltransferase (EC 2.3.1.n2) (Acyl-ACP phosphotransacylase) (Acyl-[acyl-carrier-protein]--phosphate acyltransferase) (Phosphate-acyl-ACP acyltransferase)	plsX ZMO1900	-0.872118	0.000194893	-0.366264	0.0031745
Zm4|ZMO1901	ZMO1901	Q5NL85	Uncharacterized protein	ZMO1901	-0.222006	0.0152742	-0.137663	0.0743198
Zm4|ZMO1902	ZMO1902	Q5NL84	Uroporphyrinogen III synthase HEM4	ZMO1902	0.446507	0.57528	0.49905	0.486101
Zm4|ZMO1903	ZMO1903	Q5NL83	Hydroxymethylbilane synthase (EC 2.5.1.61)	ZMO1903	-0.299669	0.00819296	-0.411274	0.00200534
Zm4|ZMO1904	ZMO1904	Q5NL82	tRNA N6-adenosine threonylcarbamoyltransferase (EC 2.3.1.234) (N6-L-threonylcarbamoyladenine synthase) (t(6)A synthase) (t(6)A37 threonylcarbamoyladenosine biosynthesis protein TsaD) (tRNA threonylcarbamoyladenosine biosynthesis protein TsaD)	tsaD gcp ZMO1904	-0.425705	0.000940031	-0.422097	0.000146362
Zm4|ZMO1905	ZMO1905	Q5NL81	Glycerol-3-phosphate dehydrogenase [NAD(P)+] (EC 1.1.1.94) (NAD(P)H-dependent glycerol-3-phosphate dehydrogenase)	gpsA ZMO1905	-0.388907	0.000268087	-0.34774	5.49922e-05
Zm4|ZMO1906	ZMO1906	Q5NL80	Translation initiation factor IF-3	infC ZMO1906	-0.406282	0.0457552	-0.594727	0.0121337
Zm4|ZMO1907	ZMO1907	Q5NL79	DNA mismatch repair protein MutS	mutS ZMO1907	-0.274952	0.00925123	-0.104551	0.012768
Zm4|ZMO1908	ZMO1908	Q5NL78	SmpA/OmlA domain protein	ZMO1908	0.391201	0.0196858	0.0956342	0.299153
Zm4|ZMO1909	ZMO1909	Q5NL77	Uncharacterized protein	ZMO1909	-0.0597889	0.526456	-0.215781	0.000241424
Zm4|ZMO1910	ZMO1910	Q5NL76	50S ribosomal protein L25 (General stress protein CTC)	rplY ctc ZMO1910	-0.924297	9.09604e-05	-0.368202	0.000126122
Zm4|ZMO1911	ZMO1911	Q5NL75	Peptidyl-tRNA hydrolase (PTH) (EC 3.1.1.29)	pth ZMO1911	-1.75952	5.88966e-05	-0.413563	0.000896366
Zm4|ZMO1912	ZMO1912	Q5NL74	Ribosome-binding ATPase YchF	ychF ZMO1912	-0.508296	0.0050807	-0.00998084	0.710673
Zm4|ZMO1913	ZMO1913	Q5NL73	Glutathione synthetase (EC 6.3.2.3) (GSH synthetase) (GSH-S) (GSHase) (Glutathione synthase)	gshB ZMO1913	0.998622	3.48996e-06	0.339658	0.00340238
Zm4|ZMO1914	ZMO1914	Q5NL72	Integrase family protein	ZMO1914	-0.609253	0.00935666	-0.619365	0.0107767
Zm4|ZMO1915	ZMO1915	Q5NL71	ATP-dependent dethiobiotin synthetase BioD (EC 6.3.3.3) (DTB synthetase) (DTBS) (Dethiobiotin synthase)	bioD ZMO1915	-0.352197	0.00444312	-0.088974	0.159536
Zm4|ZMO1916	ZMO1916	Q5NL70	Uncharacterized protein	ZMO1916	0.57911	0.0158489	0.23433	0.0273465
Zm4|ZMO1917	ZMO1917	Q5NL69	8-amino-7-oxononanoate synthase (EC 2.3.1.47)	ZMO1917	0.43081	0.00782242	0.339626	0.0118479
Zm4|ZMO1918	ZMO1918	Q5NL68	Adenosylmethionine-8-amino-7-oxononanoate aminotransferase	ZMO1918	0.29888	0.0235684	0.26951	0.057994
Zm4|ZMO1919	ZMO1919	Q5NL67	Thiol-disulfide isomerase	ZMO1919	1.53858	0.00071945	0.718011	0.0104123
Zm4|ZMO1920	ZMO1920	Q5NL66	Uncharacterized protein	ZMO1920	6.56705	2.70757e-05	3.25852	0.00152824
Zm4|ZMO1921	ZMO1921	Q5NL65	Primosomal protein N' (EC 3.6.4.-) (ATP-dependent helicase PriA)	priA ZMO1921	0.776853	3.32764e-06	0.147864	0.15083
Zm4|ZMO1922	ZMO1922	Q5NL64	Capsule polysaccharide biosynthesis protein	ZMO1922	-0.661963	0.00124133	-0.456792	0.00365395
Zm4|ZMO1923	ZMO1923	Q5NL63	Sulfatase	ZMO1923	-0.108754	0.0929532	-0.419049	0.00017432
Zm4|ZMO1924	ZMO1924	Q5NL62	Peptidase U32	ZMO1924	-0.884705	0.000285559	0.0355564	0.484001
Zm4|ZMO1925	ZMO1925	Q5NL61	Peptidase U32	ZMO1925	-1.74726	6.75547e-06	-0.130538	0.0421449
Zm4|ZMO1927	ZMO1927	Q5NL59	Protease 4 (EC 3.4.21.-) (Endopeptidase IV) (Protease IV) (Signal peptide peptidase)	ZMO1927	-0.406744	0.00152967	-0.151544	0.0389744
Zm4|ZMO1928	ZMO1928	P48229	10 kDa chaperonin (GroES protein) (Protein Cpn10)	groS groES mopB ZMO1928	-0.602658	0.000669569	-0.133641	0.0297963
Zm4|ZMO1929	ZMO1929	P48220	60 kDa chaperonin (GroEL protein) (Protein Cpn60)	groL groEL mopA ZMO1929	-0.303733	0.00225417	-0.0368048	0.237414
Zm4|ZMO1932	ZMO1932	Q5NL54	Uncharacterized protein	ZMO1932	-1.13643	6.59264e-05	-0.460448	0.000311778
Zm4|ZMO1933	ZMO1933	Q5NL53	Uncharacterized protein	ZMO1933	-1.00644	1.9918e-05	-0.462823	0.000344756
Zm4|ZMO1934	ZMO1934	Q5NL52	N-6 DNA methylase	ZMO1934	-0.785335	6.95319e-05	-0.404064	2.0308e-05
Zm4|ZMO1944	ZMO1944	Q5NL42	Transcriptional regulator, GntR family with aminotransferase domain	ZMO1944	-0.598473	0.00307014	-0.275041	0.0599827
Zm4|ZMO1945	ZMO1945	Q5NL41	Phenazine biosynthesis protein PhzF family	ZMO1945	0.187382	0.328615	-0.0313709	0.620166
Zm4|ZMO1949	ZMO1949	Q5NL37	Ribosyldihydronicotinamide dehydrogenase (Quinone) (EC 1.10.99.2)	ZMO1949	-4.01045	0.00016165	-0.569291	0.0103891
Zm4|ZMO1950	ZMO1950	Q5NL36	Aminotransferase (EC 2.6.1.-)	ZMO1950	-0.278888	0.0218153	-0.127347	0.238452
Zm4|ZMO1952	ZMO1952	Q5NL34	3-methyl-2-oxobutanoate hydroxymethyltransferase 1 (EC 2.1.2.11) (Ketopantoate hydroxymethyltransferase 1) (KPHMT 1)	panB1 ZMO1952	-0.84002	0.0524577	0.154753	0.552195
Zm4|ZMO1954	ZMO1954	Q5NL15	Pantothenate synthetase (PS) (EC 6.3.2.1) (Pantoate--beta-alanine ligase) (Pantoate-activating enzyme)	panC ZMO1954	-0.255016	0.0071481	-0.201772	0.00179421
Zm4|ZMO1955	ZMO1955	Q5NL31	Malate dehydrogenase (Oxaloacetate-decarboxylating) (EC 1.1.1.38)	ZMO1955	0.440202	0.000394056	0.301293	0.00291038
Zm4|ZMO1956	ZMO1956	Q5NL30	DNA repair protein RecN (Recombination protein N)	ZMO1956	0.283723	0.0121035	0.0816341	0.0854397
Zm4|ZMO1957	ZMO1957	Q5NL29	Glycosyl transferase group 1	ZMO1957	-0.239681	0.0246848	-0.262472	0.0111916
Zm4|ZMO1958	ZMO1958	Q5NL28	Uncharacterized protein	ZMO1958	1.87918	0.00220164	1.02428	0.0121286
Zm4|ZMO1959	ZMO1959	Q5NL27	Uncharacterized protein	ZMO1959	-0.447934	0.00034585	-0.229678	0.00168503
Zm4|ZMO1960	ZMO1960	Q5NL26	Uncharacterized protein	ZMO1960	0.8961	0.00119514	0.192393	0.168778
Zm4|ZMO1961	ZMO1961	Q5NL25	Uncharacterized protein	ZMO1961	0.158545	0.202418	-0.000596269	0.997144
Zm4|ZMO1962	ZMO1962	Q5NL24	Histidine kinase	ZMO1962	-0.390973	0.0172725	-0.0593618	0.208321
Zm4|ZMO1963	ZMO1963	Q5NL23	Citrate synthase	ZMO1963	-1.29419	1.07166e-06	-0.363641	0.000431353
Zm4|ZMO1964	ZMO1964	Q5NL22	Glutamate--tRNA ligase 2 (EC 6.1.1.17) (Glutamyl-tRNA synthetase 2) (GluRS 2)	gltX2 ZMO1964	-0.686573	0.000102906	-0.383434	0.000578559
Zm4|ZMO1966	ZMO1966	Q5NL20	Uncharacterized protein	ZMO1966	0.189687	0.00379556	-0.160645	0.0182417
Zm4|ZMO1967	ZMO1967	Q5NL19	Beta-lactamase (EC 3.5.2.6)	ZMO1967	1.87239	0.000268267	1.17579	0.00151533
Zm4|ZMO1969	ZMO1969	Q5NL17	Sel1 domain protein repeat-containing protein	ZMO1969	0.604584	7.32127e-05	-0.0595748	0.153342
Zm4|ZMO1970	ZMO1970	Q5NL16	3-methyl-2-oxobutanoate hydroxymethyltransferase 2 (EC 2.1.2.11) (Ketopantoate hydroxymethyltransferase 2) (KPHMT 2)	panB2 ZMO1970	0.639436	0.000533141	-0.0158658	0.822958
Zm4|ZMO1974	ZMO1974	Q5NL12	Transcriptional regulator, ArgP, LysR family	ZMO1974	-0.328762	0.0511445	-0.298773	0.00312948
Zm4|ZMO1975	ZMO1975	Q5NL11	Ornithine cyclodeaminase/mu-crystallin	ZMO1975	0.124289	0.137239	-0.156454	0.0906663
Zm4|ZMO1976	ZMO1976	Q5NL10	Uncharacterized protein	ZMO1976	-2.36601	0.000140165	-0.441746	0.0307436
Zm4|ZMO1978	ZMO1978	Q5NL08	ParB-like partition protein	ZMO1978	0.0526917	0.0347131	-0.0480052	0.167162
Zm4|ZMO1979	ZMO1979	Q5NL07	Cobyrinic acid ac-diamide synthase	ZMO1979	-0.942822	0.00598923	-0.210753	0.0272468
Zm4|ZMO1980	ZMO1980	Q5NL06	Ribosomal RNA small subunit methyltransferase G (EC 2.1.1.170) (16S rRNA 7-methylguanosine methyltransferase) (16S rRNA m7G methyltransferase)	rsmG ZMO1980	0.0246957	0.855227	-0.104095	0.309276
Zm4|ZMO1981	ZMO1981	Q5NL05	tRNA uridine 5-carboxymethylaminomethyl modification enzyme MnmG (Glucose-inhibited division protein A)	mnmG gidA ZMO1981	-0.669685	0.00215665	-0.200751	0.102095
Zm4|ZMO1983	ZMO1983	Q5NL03	SMP-30/Gluconolaconase/LRE domain protein	ZMO1983	1.51471	0.0283215	-0.417088	0.302854
Zm4|ZMO1984	ZMO1984	Q5NL02	Aldo/keto reductase	ZMO1984	1.7339	6.69684e-05	0.479551	0.00267459
Zm4|ZMO1986	ZMO1986	Q5NL00	TonB-dependent receptor plug	ZMO1986	0.0587935	0.905508	0.0530439	0.935274
Zm4|ZMO1988	ZMO1988	Q5NKZ8	tRNA modification GTPase MnmE (EC 3.6.-.-)	mnmE trmE ZMO1988	0.0184589	0.857796	-0.0966152	0.207485
Zm4|ZMO1989	ZMO1989	Q5NKZ7	Methylated-DNA/protein-cysteine methyltransferase	ZMO1989	1.36233	1.94434e-06	0.272996	0.00316584
Zm4|ZMO1992	ZMO1992	Q5NKZ4	Carboxymethylenebutenolidase (EC 3.1.1.45)	ZMO1992	0.728031	0.00446035	0.181628	0.0550355
Zm4|ZMO1993	ZMO1993	Q5NKZ3	Alcohol dehydrogenase GroES domain protein	ZMO1993	1.13236	8.54678e-06	0.403981	0.000771068
Zm4|ZMO1996	ZMO1996	Q5NKZ0	Transcription termination factor Rho (EC 3.6.4.-) (ATP-dependent helicase Rho)	rho ZMO1996	-0.905164	4.01333e-05	-0.392464	0.000113951
Zm4|ZMO1997	ZMO1997	Q5NKY9	Uncharacterized protein	ZMO1997	0.80038	0.0022584	0.322594	0.045636
Zm4|ZMO1998	ZMO1998	Q5NKY8	Uroporphyrinogen decarboxylase (UPD) (URO-D) (EC 4.1.1.37)	hemE ZMO1998	0.326216	0.0778299	-0.264536	0.0322529
Zm4|ZMO2002	ZMO2002	D2N0V9	30S ribosomal protein S12	rpsL ZMO2002	-1.02535	5.65895e-05	-0.413685	0.000345065
Zm4|ZMO2003	ZMO2003	D2N0W0	30S ribosomal protein S10	rpsJ ZMO2003	-2.06887	8.50577e-06	-0.980865	0.000138708
Zm4|ZMO2004	ZMO2004	D2N0W1	30S ribosomal protein S19	rpsS ZMO2004	-1.04285	6.31603e-07	-0.386665	0.000287116
Zm4|ZMO2005	ZMO2005	D2N0W2	ATP synthase protein I	ZMO2005	0.855948	0.00867356	0.532825	0.0430938
Zm4|ZMO2007	ZMO2007	D2N0W3	Uncharacterized protein	ZMO2007	1.38911	9.2189e-05	0.587657	0.00141742
Zm4|ZMO2012	ZMO2012	D9PNM5	Uncharacterized protein	ZMO2012	-1.64517	0.000130074	-0.880749	0.0012566
Zm4|ZMO2014	ZMO2014	D2N0W6	Uncharacterized protein	ZMO2014	-1.62218	3.68653e-06	-0.447212	0.00268765
Zm4|ZMO2015	ZMO2015	D2N0W7	Uncharacterized protein	ZMO2015	-0.245768	0.0905019	-0.155661	0.0558033
Zm4|ZMO2017	ZMO2017	D2N0W9	Capsule biosynthesis phosphatase	ZMO2017	-1.25996	0.000119821	-0.46496	0.0080396
Zm4|ZMO2021	ZMO2021	D2N0X3	Uncharacterized protein	ZMO2021	0.283358	0.653267	0.828919	0.226385
Zm4|ZMO2025	ZMO2025	D9PNM7	Biopolymer transport protein ExbD/TolR	ZMO2025	0.481277	0.0192743	-0.0205636	0.80421
Zm4|ZMO2026	ZMO2026	D2N0X6	Uncharacterized protein	ZMO2026	-0.73349	0.0235692	-0.155052	0.268205
Zm4|ZMO2031	ZMO2031	D2N0X9	50S ribosomal protein L32	rpmF ZMO2031	-1.01067	0.289633	0.171998	0.2599
Zm4|ZMO2033	ZMO2033	D2N0Y1	Transcriptional regulator, XRE family	ZMO2033	-0.0117087	0.923519	-0.0242096	0.861594
Zm4|ZMO2041	ZMO2041	NA	NA	NA	2.30806	2.25467e-06	1.23904	3.27999e-05
Zm4|ZMOp101	ZMOp101	NA	NA	NA	-0.341766	0.00116531	-0.0889198	0.021464
Zm4|ZMOp104	ZMOp104	NA	NA	NA	-1.1778	0.000622285	-0.362499	0.0305509
Zm4|ZMOp105	ZMOp105	NA	NA	NA	0.522169	0.233765	-0.248362	0.326455
Zm4|ZMOp108	ZMOp108	NA	NA	NA	1.07652	9.96596e-05	0.11756	0.0968402
Zm4|ZMOp109	ZMOp109	NA	NA	NA	0.286372	0.119111	0.0252716	0.884243
Zm4|ZMOp111	ZMOp111	NA	NA	NA	-0.643223	0.00280928	-0.600665	0.00835624
Zm4|ZMOp121	ZMOp121	NA	NA	NA	-0.301065	0.0164987	-0.800849	0.00054943
Zm4|ZMOp123	ZMOp123	NA	NA	NA	-1.21902	2.13943e-05	-0.220189	0.0103594
Zm4|ZMOp124	ZMOp124	NA	NA	NA	-0.695154	0.0001117	-0.137413	0.000470899
Zm4|ZMOp126	ZMOp126	NA	NA	NA	-1.33629	1.11088e-05	-0.311592	0.00052304
Zm4|ZMOp129	ZMOp129	NA	NA	NA	-0.75069	0.00017815	-0.161999	0.00964651
Zm4|ZMOp201	ZMOp201	NA	NA	NA	-0.0757406	0.589319	-0.390702	0.00203362
Zm4|ZMOp202	ZMOp202	NA	NA	NA	-0.072246	0.366906	-0.436513	0.00161289
Zm4|ZMOp203	ZMOp203	NA	NA	NA	-1.20058	0.0010396	-0.966653	0.000540054
Zm4|ZMOp204	ZMOp204	NA	NA	NA	-0.507881	0.000703023	-0.153892	0.0125705
Zm4|ZMOp206	ZMOp206	NA	NA	NA	-0.983756	0.000134352	-0.7236	0.00293015
Zm4|ZMOp208	ZMOp208	NA	NA	NA	-0.192939	0.112467	-0.129336	0.323437
Zm4|ZMOp211	ZMOp211	NA	NA	NA	1.19243	5.57825e-05	0.347881	0.00319948
Zm4|ZMOp212	ZMOp212	NA	NA	NA	1.36571	1.00177e-05	0.508018	0.00193752
Zm4|ZMOp215	ZMOp215	NA	NA	NA	0.522975	1.77175e-05	0.13859	0.030045
Zm4|ZMOp216	ZMOp216	NA	NA	NA	1.48317	3.98562e-05	0.477364	0.00379735
Zm4|ZMOp217	ZMOp217	NA	NA	NA	-0.368131	0.0072865	-0.204181	0.00406937
Zm4|ZMOp218	ZMOp218	NA	NA	NA	1.19686	0.000447359	0.333198	0.0233922
Zm4|ZMOp219	ZMOp219	NA	NA	NA	0.36135	0.0464411	0.0573914	0.498808
Zm4|ZMOp221	ZMOp221	NA	NA	NA	1.13392	9.15482e-07	0.335965	0.00412466
Zm4|ZMOp222	ZMOp222	NA	NA	NA	2.20676	9.00816e-05	0.207988	0.136446
Zm4|ZMOp223	ZMOp223	NA	NA	NA	1.2713	9.04625e-05	0.0294011	0.534035
Zm4|ZMOp231	ZMOp231	NA	NA	NA	-0.29795	0.0259467	-0.83577	0.000584488
Zm4|ZMOp233	ZMOp233	NA	NA	NA	0.0635414	0.851131	0.116215	0.750593
Zm4|ZMOp236	ZMOp236	NA	NA	NA	-0.0601578	0.889521	-0.667351	0.268055
Zm4|ZMOp306	ZMOp306	NA	NA	NA	0.419605	0.350006	0.577088	0.234996
Zm4|ZMOp308	ZMOp308	NA	NA	NA	0.617064	0.0844593	2.40717	0.00144909
Zm4|ZMOp309	ZMOp309	NA	NA	NA	-0.969911	0.00286173	-0.169188	0.0954527
Zm4|ZMOp311	ZMOp311	NA	NA	NA	-0.116076	0.471575	0.629772	0.0304432
Zm4|ZMOp312	ZMOp312	NA	NA	NA	-0.926134	0.630806	1.85138	0.426121
Zm4|ZMOp318	ZMOp318	NA	NA	NA	1.17385	0.00420856	1.3889	0.00199292
Zm4|ZMOp325	ZMOp325	NA	NA	NA	-1.14702	8.07263e-06	-0.0242637	0.590423
Zm4|ZMOp327	ZMOp327	NA	NA	NA	0.184568	0.319346	0.669336	0.0261108
Zm4|ZMOp328	ZMOp328	NA	NA	NA	-1.43816	0.000514092	-0.824188	0.0106065
Zm4|ZMOp329	ZMOp329	NA	NA	NA	-0.360054	0.0059415	-0.535626	0.00199554
Zm4|ZMOp330	ZMOp330	NA	NA	NA	1.56218	0.0624734	0.354494	0.590014
Zm4|ZMOp331	ZMOp331	NA	NA	NA	-0.180258	0.448779	-1.123	0.000845056
Zm4|ZMOp332	ZMOp332	NA	NA	NA	-0.218792	0.0117644	-0.399041	0.00472489
Zm4|ZMOp337	ZMOp337	NA	NA	NA	-0.259317	0.0989424	-0.183685	0.0374904
Zm4|ZMOp338	ZMOp338	NA	NA	NA	-0.201101	0.0393489	0.12151	0.102736
Zm4|ZMOp339	ZMOp339	NA	NA	NA	-0.563914	0.00356542	-0.41995	0.00480593
Zm4|ZMOp340	ZMOp340	NA	NA	NA	-1.62124	3.0937e-05	-0.718932	0.000998319
Zm4|ZMOp344	ZMOp344	NA	NA	NA	0.16256	0.327719	0.907323	0.00233905
Zm4|ZMOp404	ZMOp404	NA	NA	NA	-1.09939	0.000159842	0.352393	0.0120848
Zm4|ZMOp406	ZMOp406	NA	NA	NA	0.0913708	0.61284	0.143459	0.151144
Zm4|ZMOp407	ZMOp407	NA	NA	NA	0.873853	0.0272991	-0.0614017	0.789218
Zm4|ZMOp408	ZMOp408	NA	NA	NA	0.57286	5.05047e-05	0.19065	0.00687662
Zm4|ZMOp409	ZMOp409	NA	NA	NA	0.148576	0.235794	-0.129145	0.220607
Zm4|ZMOp410	ZMOp410	NA	NA	NA	-0.0146787	0.9145	-0.341543	0.00780864
Zm4|ZMOp415	ZMOp415	NA	NA	NA	-0.358837	0.0264566	-0.23139	0.10691
Zm4|ZMOp416	ZMOp416	NA	NA	NA	-0.088308	0.534917	0.0526213	0.775042
Zm4|ZMOp418	ZMOp418	NA	NA	NA	-1.87692	1.85796e-07	-0.230412	0.00130666
Zm4|ZMOp420	ZMOp420	NA	NA	NA	-0.43413	0.240596	-0.752789	0.029039
Zm4|ZMOp427	ZMOp427	NA	NA	NA	-2.05365	0.0968249	2.08333	2.79404e-05
Zm4|ZMOp430	ZMOp430	NA	NA	NA	-0.0268856	0.888473	0.296709	0.0349769
Zm4|ZMOp431	ZMOp431	NA	NA	NA	0.597572	0.0299535	0.0326036	0.843532
Zm4|ZMOp433;Zm4|ZMOp229;Zm4|ZMOp115	ZMOp433	NA	NA	NA	-0.550389	0.037727	-0.280423	0.0265243
Zm4|ZMOp434	ZMOp434	NA	NA	NA	-0.364865	0.0184325	-0.609225	0.00329617

## Sheet: extracellular
proteins	representative protein	uniprot ID	uniprot entry name	gene names	cellobiose/dextrose: extracellular (log2 Fold Change)	cellobiose/dextrose: extracellular (p-value)	sucrose/dextrose: extracellular (log2 Fold Change)	sucrose/dextrose: extracellular (p-value)
Zm4|ZMO1062	ZMO1062	Q5NNM4	Uncharacterized protein	ZMO1062	5.80454	0.00124952	0.854632	0.156654
Zm4|ZMO1920	ZMO1920	Q5NL66	Uncharacterized protein	ZMO1920	5.71028	0.000874305	0.385526	0.496756
Zm4|ZMO1186	ZMO1186	Q5NNA0	Lytic transglycosylase catalytic	ZMO1186	5.47821	0.000592648	0.402834	0.504619
Zm4|ZMO1372	ZMO1372	Q5NMR4	Short-chain dehydrogenase/reductase SDR	ZMO1372	5.08671	6.6514e-05	3.89004	0.00950379
Zm4|ZMO1672	ZMO1672	Q5NLW4	Uncharacterized protein	ZMO1672	4.25071	0.000282138	1.68	0.010046
Zm4|ZMO1576	ZMO1576	Q5NM60	Short-chain dehydrogenase/reductase SDR	ZMO1576	3.96663	1.79811e-05	1.75773	0.00279131
Zm4|ZMO1641	ZMO1641	H2VFM1	Uncharacterized protein	ZMO1641	3.95348	0.00917598	0.254857	0.779715
Zm4|ZMO0331	ZMO0331	Q5NQP9	Uncharacterized protein	ZMO0331	3.8981	0.00159723	1.48681	0.044983
tr|Q9A9L2|Q9A9L2_CAUCR	Q9A9L2	Q9A9L2	Beta-D-glucosidase	GH3;CC_0968	3.78252	0.000877893	1.07667	0.0070065
Zm4|ZMO1344	ZMO1344	Q5NMU2	Aldo/keto reductase	ZMO1344	3.62751	3.85071e-07	2.83342	2.03484e-06
Zm4|ZMO0824	ZMO0824	Q5NPB2	Uncharacterized protein	ZMO0824	3.50554	7.85471e-05	0.964326	0.0174251
Zm4|ZMO1754	ZMO1754	Q5NLN2	Aldehyde Dehydrogenase	ZMO1754	3.4843	2.80448e-07	2.65682	1.09397e-05
Zm4|ZMO0918	ZMO0918	Q5NP18	Catalase (EC 1.11.1.6)	ZMO0918	2.89357	3.7591e-05	-0.048305	0.799476
Zm4|ZMO1215	ZMO1215	Q5NN71	Uncharacterized protein	ZMO1215	2.85385	0.0027404	1.39666	0.0544178
Zm4|ZMO1373	ZMO1373	H2VFQ7	Uncharacterized protein	ZMO1373	2.83161	0.000179903	1.74404	0.00346649
Zm4|ZMO1033	ZMO1033	Q5NNQ3	Cyclopropane-fatty-acyl-phospholipid synthase (EC 2.1.1.79)	ZMO1033	2.73039	7.59176e-05	1.03578	0.000136776
Zm4|ZMO0350	ZMO0350	Q5NQN0	Putative ParB-like nuclease	ZMO0350	2.58519	0.00128895	-1.12029	0.417476
Zm4|ZMO0916	ZMO0916	Q5NP20	Heavy metal transport/detoxification protein	ZMO0916	2.56241	6.613e-05	1.92334	0.00134957
Zm4|ZMO1034	ZMO1034	Q5NNQ2	Calcium-binding EF-hand-containing protein	ZMO1034	2.54961	0.00269592	-0.102679	0.518836
Zm4|ZMO0801	ZMO0801	Q5NPD5	Secretion protein HlyD family protein	ZMO0801	2.52999	0.000320027	1.55926	0.00485394
Zm4|ZMO1403	ZMO1403	Q5NMN3	Peptidase M23	ZMO1403	2.51154	0.00446415	1.16952	0.026623
Zm4|ZMO0915	ZMO0915	Q5NP21	Copper-translocating P-type ATPase	ZMO0915	2.42919	8.13195e-05	1.67905	0.00379657
Zm4|ZMO2026	ZMO2026	D2N0X6	Uncharacterized protein	ZMO2026	2.42449	0.0251208	1.68927	0.0128644
Zm4|ZMO1859	ZMO1859	D2YW34	Porin	ZMO1859	2.41627	0.00282215	2.59558	0.00115772
Zm4|ZMO1063	ZMO1063	Q5NNM3	Phage shock protein A, PspA	ZMO1063	2.39524	0.000131535	0.685281	0.00609482
Zm4|ZMO1007	ZMO1007	Q5NNS9	Uncharacterized protein	ZMO1007	2.38973	4.8453e-05	1.26888	0.0292094
Zm4|ZMO1696	ZMO1696	Q5NLU0	Zinc-type alcohol dehydrogenase-like protein	ZMO1696	2.3237	0.000129028	0.157138	0.449092
Zm4|ZMO1012	ZMO1012	Q5NNS4	Uncharacterized protein	ZMO1012	2.32365	0.00228685	1.01457	0.0352346
Zm4|ZMO0814	ZMO0814	Q9REQ3	DNA recombination protein RmuC homolog	rmuC ZMO0814	2.30486	0.0353573	1.79531	0.000570019
Zm4|ZMO0658	ZMO0658	Q5NPS8	Peptidase M20	ZMO0658	2.29106	0.00355485	1.28894	0.0203806
Zm4|ZMO1236	ZMO1236	P20368	Alcohol dehydrogenase 1 (EC 1.1.1.1) (Alcohol dehydrogenase I) (ADH I)	adhA ZMO1236	2.27293	1.44853e-05	1.48835	2.63963e-05
Zm4|ZMO2025	ZMO2025	D9PNM7	Biopolymer transport protein ExbD/TolR	ZMO2025	2.27183	0.039982	1.06216	0.235232
Zm4|ZMO1861	ZMO1861	D2YW28	2-nitropropane dioxygenase NPD	ZMO1861	2.25966	4.15511e-06	0.97507	0.00915519
Zm4|ZMO1064	ZMO1064	Q5NNM2	Phage shock protein B	ZMO1064	2.2229	0.000374243	0.820599	0.0406356
Zm4|ZMO1529	ZMO1529	Q5NMA7	Efflux transporter, RND family, MFP subunit	ZMO1529	2.20972	0.00141564	0.566426	0.110778
Zm4|ZMO0038	ZMO0038	Q5NRJ2	Ribosome hibernation promoting factor (HPF)	hpf ZMO0038	2.18271	0.00249488	1.3198	0.00798174
Zm4|ZMO0255	ZMO0255	Q5NQX5	Type I secretion membrane fusion protein, HlyD family	ZMO0255	2.12037	0.0283392	1.77901	0.00203569
Zm4|ZMO0197	ZMO0197	Q5NR33	Penicillin-binding protein, 1A family	ZMO0197	2.04212	0.000303889	1.38632	0.00129215
Zm4|ZMO1101	ZMO1101	Q5NNI5	Uncharacterized protein	ZMO1101	1.99889	0.00635777	1.74837	0.0262877
Zm4|ZMO0366	ZMO0366	P21906	Glucose facilitated diffusion protein	glf ZMO0366	1.96217	0.000493594	1.45704	0.00149875
Zm4|ZMO0927	ZMO0927	Q5NP09	Leucyl/phenylalanyl-tRNA--protein transferase (EC 2.3.2.6) (L/F-transferase) (Leucyltransferase) (Phenyalanyltransferase)	aat ZMO0927	1.95836	0.00536413	1.28927	0.000773885
Zm4|ZMO0678	ZMO0678	Q5NPQ8	Nitroreductase	ZMO0678	1.95013	0.00660897	1.56502	0.0145295
Zm4|ZMO0112	ZMO0112	Q5NRB8	Uncharacterized protein	ZMO0112	1.90358	0.00492905	-0.585132	0.00882776
Zm4|ZMO0919	ZMO0919	Q5NP17	Diguanylate cyclase with beta propeller sensor	ZMO0919	1.901	0.000800255	0.321907	0.178028
Zm4|ZMO1772	ZMO1772	D2YW36	NAD(P)H quinone oxidoreductase, PIG3 family	ZMO1772	1.87523	0.00071621	0.64311	0.0267735
Zm4|ZMO1054	ZMO1054	Q5NNN2	DNA topoisomerase 4 subunit A (EC 5.99.1.3) (Topoisomerase IV subunit A)	parC ZMO1054	1.85966	0.000865201	1.75483	0.00701752
Zm4|ZMO1989	ZMO1989	Q5NKZ7	Methylated-DNA/protein-cysteine methyltransferase	ZMO1989	1.84868	0.000710844	2.62379	5.33573e-05
Zm4|ZMO1211	ZMO1211	Q5NN75	Pyridine nucleotide-disulfide oxidoreductase dimerization region	ZMO1211	1.84726	2.20399e-05	0.162768	0.589386
Zm4|ZMO1305	ZMO1305	Q5NMY1	Uncharacterized protein	ZMO1305	1.83782	0.00275212	0.867011	0.0191695
Zm4|ZMO1738	ZMO1738	Q5NLP8	Two component transcriptional regulator, LytTR family	ZMO1738	1.82242	0.00192945	0.700156	0.0830233
Zm4|ZMO1588	ZMO1588	O31151	UvrABC system protein A (UvrA protein) (Excinuclease ABC subunit A)	uvrA ZMO1588	1.81286	0.00268343	0.406088	0.302518
Zm4|ZMO1335	ZMO1335	Q9XBR5	NAD(P)H dehydrogenase (quinone) (EC 1.6.5.2) (Flavoprotein WrbA) (NAD(P)H:quinone oxidoreductase) (NQO)	trpR ZMO1335	1.80486	2.67643e-05	1.56719	1.21289e-05
Zm4|ZMO1113	ZMO1113	Q5NNH3	FAD-dependent pyridine nucleotide-disulfide oxidoreductase	ZMO1113	1.8031	0.000513098	0.294652	0.134904
Zm4|ZMO0847	ZMO0847	Q5NP89	Porin	ZMO0847	1.79898	0.000664609	1.66348	7.01692e-05
Zm4|ZMO0306	ZMO0306	Q5NQS4	Glycosyl transferase group 1	ZMO0306	1.79822	0.000682233	0.871231	0.0428789
Zm4|ZMO0282	ZMO0282	Q5NQU8	Efflux transporter, RND family, MFP subunit	ZMO0282	1.79623	0.00041776	1.39543	0.00188336
Zm4|ZMO1325	ZMO1325	Q5NMW1	Nucleotide-binding protein ZMO1325	ZMO1325	1.79097	0.0014725	0.399803	0.0912375
Zm4|ZMO1677	ZMO1677	Q5NLV9	A/G-specific adenine glycosylase	ZMO1677	1.7703	0.0452949	1.17265	0.0512686
Zm4|ZMO0354	ZMO0354	Q5NQM6	DNA mismatch repair protein MutL	mutL ZMO0354	1.76325	0.00332561	-0.229054	0.548821
Zm4|ZMO0574	ZMO0574	Q5NQ07	DNA helicase (EC 3.6.4.12)	ZMO0574	1.75977	0.0023269	0.25808	0.377822
Zm4|ZMO1699	ZMO1699	Q5NLT7	Exodeoxyribonuclease III Xth	ZMO1699	1.75825	0.0684835	1.20432	0.0320547
Zm4|ZMO1385	ZMO1385	Q5NMQ1	Toxic anion resistance family protein	ZMO1385	1.75753	6.85965e-05	1.37449	8.58559e-05
Zm4|ZMOp317	ZMOp317	NA	NA	NA	1.75475	0.00583072	2.53069	0.000345802
Zm4|ZMO0062	ZMO0062	Q5NRG8	Aldo/keto reductase	ZMO0062	1.72301	2.82833e-05	1.09688	5.89528e-05
Zm4|ZMO1885	ZMO1885	Q5NLA1	NADH:flavin oxidoreductase/NADH oxidase	ZMO1885	1.71754	6.74718e-06	1.20475	5.69649e-05
Zm4|ZMO0086	ZMO0086	Q5NRE4	(P)ppGpp synthetase I, SpoT/RelA (EC 2.7.6.5)	ZMO0086	1.71113	0.00169544	0.370012	0.22513
Zm4|ZMO0674	ZMO0674	Q5NPR2	Uncharacterized protein	ZMO0674	1.67138	0.0123706	0.837293	0.0374359
Zm4|ZMO1716	ZMO1716	Q5NLS0	MotA/TolQ/ExbB proton channel	ZMO1716	1.65115	0.00194653	0.462446	0.0660597
Zm4|ZMO1525	ZMO1525	Q5NMB1	RND efflux system, outer membrane lipoprotein, NodT family	ZMO1525	1.65104	0.000646424	0.706628	0.00157412
Zm4|ZMO0391	ZMO0391	Q5NQI9	Uncharacterized protein	ZMO0391	1.64403	0.00540035	3.73725	0.00104618
Zm4|ZMO1286	ZMO1286	Q5NN00	Sorbitol dehydrogenase small subunit	ZMO1286	1.63185	0.00991991	1.7075	0.00198938
Zm4|ZMO1984	ZMO1984	Q5NL02	Aldo/keto reductase	ZMO1984	1.62845	0.00256275	-1.00378	0.141571
Zm4|ZMO0753	ZMO0753	Q5NPI3	Glutaredoxin	ZMO0753	1.62695	9.53611e-06	1.17214	0.000758732
Zm4|ZMO0485	ZMO0485	Q5NQ96	Acyl-CoA dehydrogenase domain protein	ZMO0485	1.61849	0.00262505	1.00882	0.00845469
Zm4|ZMO0865	ZMO0865	Q5NP71	Replicative DNA helicase (EC 3.6.4.12)	ZMO0865	1.61404	0.00633145	1.50907	0.000453351
Zm4|ZMO1029	ZMO1029	Q5NNQ7	ABC transporter related protein	ZMO1029	1.61304	0.000135778	0.767698	0.00109511
Zm4|ZMO1285	ZMO1285	Q5NN01	Glucose-methanol-choline oxidoreductase	ZMO1285	1.61159	0.00196337	1.54725	0.000458946
Zm4|ZMO1874	ZMO1874	Q5NLB2	BolA family protein	ZMO1874	1.60885	0.00842817	0.805637	0.112705
Zm4|ZMO0621	ZMO0621	Q5NPW0	Anti-sigma-28 factor FlgM family protein	ZMO0621	1.60701	0.00396728	1.22309	0.000965319
Zm4|ZMO0144	ZMO0144	Q5NR86	L-aspartate oxidase (EC 1.4.3.16)	ZMO0144	1.60595	0.00290291	0.120929	0.630406
Zm4|ZMO0318	ZMO0318	Q5NQR2	Short-chain dehydrogenase/reductase SDR	ZMO0318	1.60291	2.16556e-05	1.73702	4.1298e-06
Zm4|ZMO1780	ZMO1780	Q5NLK6	Antibiotic biosynthesis monooxygenase	ZMO1780	1.60161	1.59535e-05	1.49548	0.000589747
Zm4|ZMO1237	ZMO1237	P30799	2-hydroxyacid dehydrogenase homolog (EC 1.1.1.-)	ddh ldhA ZMO1237	1.58257	0.000246092	0.539051	0.018793
Zm4|ZMO0976	ZMO0976	F2YCN5	Mutant aldo/keto reductase	ZMO0976	1.58232	5.56377e-06	0.8467	3.17326e-06
Zm4|ZMO0161	ZMO0161	Q5NR69	MotA/TolQ/ExbB proton channel	ZMO0161	1.56651	0.00429948	0.925438	0.0503737
Zm4|ZMO1331	ZMO1331	Q5NMV5	MscS Mechanosensitive ion channel	ZMO1331	1.56508	0.00355474	0.426503	0.153607
Zm4|ZMOp346	ZMOp346	NA	NA	NA	1.56242	0.0378954	1.50502	0.0176627
Zm4|ZMO1060	ZMO1060	Q5NNM6	Superoxide dismutase (EC 1.15.1.1)	ZMO1060	1.55865	0.00410235	-0.223981	0.439372
Zm4|ZMO0778	ZMO0778	Q5NPF8	Acriflavin resistance protein	ZMO0778	1.55787	0.00484926	0.677333	0.0213049
Zm4|ZMO0362	ZMO0362	Q56998	UvrABC system protein B (Protein UvrB) (Excinuclease ABC subunit B)	uvrB ZMO0362	1.54549	0.0120037	1.19457	0.0180748
Zm4|ZMO0075	ZMO0075	Q5NRF5	PhoH family protein	ZMO0075	1.54279	0.00203449	0.861446	0.003438
Zm4|ZMO0659	ZMO0659	Q5NPS7	HAD-superfamily subfamily IB hydrolase, TIGR01490	ZMO0659	1.53903	0.0869666	1.70159	0.00268641
Zm4|ZMOp310	ZMOp310	NA	NA	NA	1.53762	0.00758128	2.26181	7.65073e-05
Zm4|ZMO0770	ZMO0770	Q5NPG6	Magnesium transporter MgtE	ZMO0770	1.5251	0.00337016	1.51689	0.00226753
Zm4|ZMO0929	ZMO0929	Q5NP07	Uncharacterized protein	ZMO0929	1.52434	0.0377109	3.43662	0.00789761
Zm4|ZMO0759	ZMO0759	Q5NPH7	Hydroxyacylglutathione hydrolase (EC 3.1.2.6) (Glyoxalase II) (Glx II)	gloB ZMO0759	1.51994	0.0127414	1.52749	0.0260313
Zm4|ZMO0740	ZMO0740	Q5NPJ6	CsbD family protein	ZMO0740	1.51476	0.00044728	1.24559	0.00194531
Zm4|ZMO1389	ZMO1389	Q5NMP7	Cytochrome c biogenesis protein transmembrane region	ZMO1389	1.51416	0.00565787	0.0748699	0.899889
Zm4|ZMO0405	ZMO0405	Q5NQH5	ATP-dependent Clp protease, ATP-binding subunit clpA	ZMO0405	1.50138	0.00501419	0.548456	0.126955
Zm4|ZMO1039	ZMO1039	Q5NNP7	Ribonucleoside-diphosphate reductase (EC 1.17.4.1)	ZMO1039	1.50098	0.00189323	0.988251	0.00272328
Zm4|ZMO0798	ZMO0798	Q5NPD8	RND efflux system, outer membrane lipoprotein, NodT family	ZMO0798	1.50035	0.00196749	0.703895	0.00354665
Zm4|ZMOp202	ZMOp202	NA	NA	NA	1.49067	0.00414127	1.05489	0.0052553
Zm4|ZMO0435	ZMO0435	Q5NQE6	17 kDa surface antigen	ZMO0435	1.49037	0.0238752	-0.806314	2.35752e-05
Zm4|ZMO0573	ZMO0573	Q5NQ08	Glutaredoxin, GrxB family	ZMO0573	1.4852	0.020925	1.47468	0.032677
Zm4|ZMO0844	ZMO0844	Q5NP92	Sporulation domain protein	ZMO0844	1.48173	0.000498432	0.90152	0.0091392
Zm4|ZMO0882	ZMO0882	Q5NP54	Methyl-accepting chemotaxis sensory transducer	ZMO0882	1.481	0.00172553	0.937847	0.153049
Zm4|ZMO0998	ZMO0998	Q5NNT8	Peptide methionine sulfoxide reductase MsrA (Protein-methionine-S-oxide reductase) (EC 1.8.4.11) (Peptide-methionine (S)-S-oxide reductase) (Peptide Met(O) reductase)	msrA ZMO0998	1.48055	0.00984445	-0.389086	0.724946
Zm4|ZMO1694	ZMO1694	Q5NLU2	TonB-dependent receptor	ZMO1694	1.47583	0.00190433	1.30133	0.00144613
Zm4|ZMO1078	ZMO1078	Q5NNK8	tRNA (guanine-N(1)-)-methyltransferase (EC 2.1.1.228) (M1G-methyltransferase) (tRNA [GM37] methyltransferase)	trmD ZMO1078	1.47031	0.000789291	0.976294	0.0956985
Zm4|ZMO1703	ZMO1703	Q5NLT3	Ubiquinone biosynthesis hydroxylase, UbiH/UbiF/VisC/COQ6 family	ZMO1703	1.46461	0.00277593	-0.348848	0.14733
Zm4|ZMO0625	ZMO0625	H2VFM8	Site-determining protein	ZMO0625	1.45623	0.00503012	0.575548	0.0419008
Zm4|ZMO0476	ZMO0476	Q5NQA5	Riboflavin biosynthesis protein RibD	ZMO0476	1.4516	0.000779955	0.70406	0.0517344
Zm4|ZMO1549	ZMO1549	Q5NM87	BolA family protein	ZMO1549	1.45155	0.00166388	0.659594	0.100083
Zm4|ZMO0143	ZMO0143	Q5NR87	ABC transporter related protein	ZMO0143	1.43348	0.000989882	0.150319	0.6325
Zm4|ZMO1216	ZMO1216	Q5NN70	Signal transduction histidine kinase	ZMO1216	1.4245	0.0282562	1.33365	0.0690201
Zm4|ZMO1233	ZMO1233	Q5NN53	Mannose-1-phosphate guanylyltransferase/mannose-6-phosphate isomerase (EC 2.7.7.22)	ZMO1233	1.41831	0.00346112	0.645487	0.0294757
Zm4|ZMO1018	ZMO1018	Q5NNR8	Uncharacterized protein	ZMO1018	1.40659	0.029609	0.311492	0.447329
Zm4|ZMO0019	ZMO0019	Q5NRL1	Heparinase II/III family protein	ZMO0019	1.40106	0.012979	-0.632717	0.215043
Zm4|ZMO1956	ZMO1956	Q5NL30	DNA repair protein RecN (Recombination protein N)	ZMO1956	1.39556	0.00658761	0.165962	0.718277
Zm4|ZMO0225	ZMO0225	Q5NR05	Homoserine O-acetyltransferase (HAT) (EC 2.3.1.31) (Homoserine transacetylase) (HTA)	metXA ZMO0225	1.39132	0.0407439	0.563022	0.263064
Zm4|ZMO1401	ZMO1401	Q5NMN5	Exodeoxyribonuclease III Xth	ZMO1401	1.39028	0.000265087	1.24146	0.000187578
Zm4|ZMO1409	ZMO1409	Q5NMM7	Inositol-1-monophosphatase (EC 3.1.3.25)	ZMO1409	1.39001	0.000578778	1.58644	0.000775766
Zm4|ZMO0572	ZMO0572	Q5NQ09	ABC transporter, conserved site	ZMO0572	1.38671	0.00198998	0.369061	0.210632
Zm4|ZMO1015	ZMO1015	Q5NNS1	Uncharacterized protein	ZMO1015	1.38592	0.000957817	1.01083	0.000982532
Zm4|ZMO1243	ZMO1243	P30794	Uncharacterized protein ZMO1243	ZMO1243 zm1	1.38224	0.00423191	0.982231	0.0667822
Zm4|ZMO0092	ZMO0092	Q5NRD8	Uncharacterized protein	ZMO0092	1.37288	0.00322861	1.04043	0.00864669
Zm4|ZMO1171	ZMO1171	H2VFN5	Beta-hexosaminidase (EC 3.2.1.52)	ZMO1171	1.37283	0.00106194	1.12167	0.00569378
Zm4|ZMO0474	ZMO0474	Q5NQA7	3,4-dihydroxy-2-butanone 4-phosphate synthase (DHBP synthase) (EC 4.1.99.12)	ribB ZMO0474	1.36877	0.00367248	0.756327	0.0195599
Zm4|ZMO0917	ZMO0917	Q5NP19	2-nitropropane dioxygenase, NPD	ZMO0917	1.36317	0.000480881	0.990067	0.000714548
Zm4|ZMO0290	ZMO0290	Q5NQU0	Uncharacterized protein	ZMO0290	1.35938	0.0679284	0.673757	0.35126
Zm4|ZMO1867	ZMO1867	Q5NLB9	Type III pantothenate kinase (EC 2.7.1.33) (PanK-III) (Pantothenic acid kinase)	coaX ZMO1867	1.35205	0.00747855	0.233955	0.511265
Zm4|ZMO0836	ZMO0836	Q5NPA0	Cell division protein FtsA	ftsA ZMO0836	1.35028	0.00464457	1.06397	0.0231836
Zm4|ZMO0537	ZMO0537	Q5NQ44	Protein translocase subunit SecY	secY ZMO0537	1.34946	0.0271598	-0.398536	0.532078
Zm4|ZMOp215	ZMOp215	NA	NA	NA	1.34314	0.000311443	1.01159	0.00170843
Zm4|ZMO1314	ZMO1314	Q5NMX2	Ribosomal RNA small subunit methyltransferase A (EC 2.1.1.182) (16S rRNA (adenine(1518)-N(6)/adenine(1519)-N(6))-dimethyltransferase) (16S rRNA dimethyladenosine transferase) (16S rRNA dimethylase) (S-adenosylmethionine-6-N', N'-adenosyl(rRNA) dimethyltransferase)	rsmA ksgA ZMO1314	1.33735	0.0297979	1.12419	0.0224324
Zm4|ZMO1601	ZMO1601	O69014	Ribonuclease H (RNase H) (EC 3.1.26.4)	rnhA rnh ZMO1601	1.3369	0.000227034	0.420034	0.183281
Zm4|ZMO1569	ZMO1569	Q5NM67	Pyruvate formate-lyase-activating enzyme (EC 1.97.1.4)	ZMO1569	1.33148	0.0012239	1.17217	0.000282558
Zm4|ZMO1779	ZMO1779	Q5NLK7	Antibiotic biosynthesis monooxygenase	ZMO1779	1.32076	0.0167514	1.25831	0.00171782
Zm4|ZMO1983	ZMO1983	Q5NL03	SMP-30/Gluconolaconase/LRE domain protein	ZMO1983	1.31743	0.0214163	0.670618	0.0928545
Zm4|ZMO0351	ZMO0351	Q5NQM9	Putative DNA helicase	ZMO0351	1.31735	0.0318259	-1.29152	0.0680358
Zm4|ZMO0942	ZMO0942	P0DJA7	Sucrose-6-phosphate hydrolase (Sucrase) (EC 3.2.1.26) (Invertase)	sacA invA ZMO0942	1.31516	0.000518484	0.460672	0.000192134
Zm4|ZMO0748	ZMO0748	Q5NPI8	Cysteine synthase (EC 2.5.1.47)	ZMO0748	1.31382	0.000256099	0.673439	0.000779719
Zm4|ZMO0675	ZMO0675	Q5NPR1	Transcriptional regulator, LysR family	ZMO0675	1.31376	0.00558882	0.750242	0.0167006
Zm4|ZMO1124	ZMO1124	Q5NNG2	Two component, sigma54 specific, transcriptional regulator, Fis family	ZMO1124	1.31323	0.00732833	0.871167	0.0188995
Zm4|ZMO1561	ZMO1561	Q5NM75	Short-chain dehydrogenase/reductase SDR	ZMO1561	1.30981	0.00985988	1.10364	0.0152301
Zm4|ZMO0309	ZMO0309	Q5NQS1	Short-chain dehydrogenase/reductase SDR	ZMO0309	1.27759	0.0309284	1.07602	0.00361945
Zm4|ZMO0669	ZMO0669	Q5NPR7	ATP synthase subunit b (ATP synthase F(0) sector subunit b) (ATPase subunit I) (F-type ATPase subunit b) (F-ATPase subunit b)	atpF ZMO0669	1.2753	0.00539923	0.638144	0.0834895
Zm4|ZMO0079	ZMO0079	Q5NRF1	Response regulator receiver protein	ZMO0079	1.27027	0.000192857	1.51557	0.00154694
Zm4|ZMO0693	ZMO0693	Q5NPP3	OsmC family protein	ZMO0693	1.26419	6.29813e-05	0.562457	0.00144512
Zm4|ZMO0951	ZMO0951	Q5NNY5	Coproporphyrinogen oxidase (EC 1.3.3.3)	ZMO0951	1.26074	0.00927275	0.914557	0.0119363
Zm4|ZMO0285	ZMO0285	Q5NQU5	RND efflux system, outer membrane lipoprotein, NodT family	ZMO0285	1.25549	0.00607995	1.06498	0.0021539
Zm4|ZMOp109	ZMOp109	NA	NA	NA	1.25435	0.00100885	0.786267	0.00843254
Zm4|ZMO1651	ZMO1651	Q5NLY5	PTSINtr with GAF domain, PtsP	ZMO1651	1.25201	0.0100316	0.273045	0.442687
Zm4|ZMO0819	ZMO0819	Q5NPB7	Nucleotide sugar dehydrogenase (EC 1.1.1.22)	ZMO0819	1.2509	0.00281898	1.47776	0.000609886
Zm4|ZMO0311	ZMO0311	Q5NQR9	Pyrroline-5-carboxylate reductase (P5C reductase) (P5CR) (EC 1.5.1.2) (PCA reductase)	proC ZMO0311	1.24962	0.000350802	-0.485588	0.112078
Zm4|ZMO0571	ZMO0571	Q5NQ10	Binding-protein-dependent transport systems inner membrane component	ZMO0571	1.24818	0.0031863	0.420979	0.263691
Zm4|ZMOp339	ZMOp339	NA	NA	NA	1.24054	0.0146834	1.40075	0.00534363
Zm4|ZMO0418	ZMO0418	Q5NQG2	Uncharacterized protein	ZMO0418	1.22737	0.00174991	1.30145	0.0237801
Zm4|ZMO1424	ZMO1424	Q5NML2	Chaperone protein ClpB	clpB ZMO1424	1.22657	0.000261407	0.18488	0.104147
Zm4|ZMOp430	ZMOp430	NA	NA	NA	1.22032	0.0534969	2.28419	0.000621351
Zm4|ZMO0624	ZMO0624	Q3V8G4	Flagellar biosynthesis protein FlhA	ZMO0624	1.2181	0.0226789	0.497516	0.185773
Zm4|ZMO0779	ZMO0779	Q5NPF7	Efflux transporter, RND family, MFP subunit	ZMO0779	1.218	0.00602248	0.0672587	0.732885
Zm4|ZMO0039	ZMO0039	Q5NRJ1	DNA polymerase III, epsilon subunit (EC 2.7.7.7)	ZMO0039	1.21677	0.0235198	1.07958	0.00848233
Zm4|ZMO0713	ZMO0713	Q5NPM3	Ppx/GppA phosphatase	ZMO0713	1.21636	0.00970148	0.491293	0.0730238
Zm4|ZMO0894	ZMO0894	Q5NP42	NERD domain protein	ZMO0894	1.21352	0.0270486	0.402919	0.473818
Zm4|ZMO1449	ZMO1449	Q5NMI7	Mannitol dehydrogenase domain protein	ZMO1449	1.20676	0.0344333	0.655865	0.147006
Zm4|ZMO1646	ZMO1646	Q5NLZ0	Transcription-repair-coupling factor (TRCF) (EC 3.6.4.-)	mfd ZMO1646	1.20534	0.00211106	1.21356	0.000394767
Zm4|ZMO1609	ZMO1609	Q5NM27	Uncharacterized protein	ZMO1609	1.18823	0.0123371	0.13401	0.669661
Zm4|ZMO0893	ZMO0893	Q5NP43	Beta-lactamase	ZMO0893	1.18647	0.0677295	0.217689	0.417235
Zm4|ZMO0671	ZMO0671	Q5NPR5	ATP synthase subunit b (ATP synthase F(0) sector subunit b) (ATPase subunit I) (F-type ATPase subunit b) (F-ATPase subunit b)	atpF ZMO0671	1.18246	0.00609214	0.632463	0.0859488
Zm4|ZMO0846	ZMO0846	Q5NP90	Sodium/hydrogen exchanger	ZMO0846	1.17966	0.00161098	0.323499	0.183323
Zm4|ZMO1099	ZMO1099	Q5NNI7	Double-strand break repair protein AddB	ZMO1099	1.16605	0.00612396	0.267743	0.384712
Zm4|ZMO1386	ZMO1386	Q5NMQ0	Uncharacterized protein	ZMO1386	1.15715	0.0159299	0.881189	0.00260147
Zm4|ZMO0441	ZMO0441	Q5NQE0	ATP12 ATPase	ZMO0441	1.15707	0.00581877	0.889842	0.00956295
Zm4|ZMO0379	ZMO0379	Q5NQK1	Phage terminase, large subunit, PBSX family	ZMO0379	1.15023	0.0845774	1.46008	0.0326998
Zm4|ZMO1625	ZMO1625	Q5NM11	Ribonuclease P protein component (RNase P protein) (RNaseP protein) (EC 3.1.26.5) (Protein C5)	rnpA ZMO1625	1.14933	0.231322	1.709	0.00159557
Zm4|ZMO1118	ZMO1118	H2VFR8	Glutathione S-transferase domain protein	ZMO1118	1.14921	0.00125095	1.15527	0.000362086
Zm4|ZMOp306	ZMOp306	NA	NA	NA	1.14797	0.0536067	4.87081	0.000103798
Zm4|ZMO0861	ZMO0861	D2YW19	DNA polymerase III subunit gamma/tau (EC 2.7.7.7)	dnaX ZMO0861	1.14475	0.0161418	-0.933676	0.431966
Zm4|ZMO1016	ZMO1016	Q5NNS0	Mammalian cell entry related domain protein	ZMO1016	1.14014	0.0339472	-0.0229055	0.939131
Zm4|ZMO0392	ZMO0392	Q5NQI8	Uncharacterized protein	ZMO0392	1.13789	0.0765602	3.5331	0.000129649
Zm4|ZMO0327	ZMO0327	Q5NQQ3	Sulfurtransferase	ZMO0327	1.13259	0.000863727	-0.191108	0.00703108
Zm4|ZMO1567	ZMO1567	Q5NM69	Aminoglycoside phosphotransferase	ZMO1567	1.1323	0.115748	0.926554	0.00987348
Zm4|ZMO0472	ZMO0472	Q5NQA9	RpsU-divergently transcribed protein	ZMO0472	1.13181	3.76085e-05	-0.0744085	0.40225
Zm4|ZMO0139	ZMO0139	Q5NR91	Aminoglycoside phosphotransferase	ZMO0139	1.12973	0.0185712	0.583276	0.07679
Zm4|ZMO0805	ZMO0805	Q5NPD1	NLP/P60 protein	ZMO0805	1.12281	0.0497541	1.23083	0.0116952
Zm4|ZMO0589	ZMO0589	Q5NPZ2	DNA repair protein RadA	radA ZMO0589	1.11827	0.00291371	0.2765	0.423669
Zm4|ZMO0037	ZMO0037	Q5NRJ3	Putative PTS IIA-like nitrogen-regulatory protein PtsN	ZMO0037	1.1114	0.0172661	0.714649	0.0509535
Zm4|ZMO1790	ZMO1790	Q5NLJ6	ABC transporter related protein	ZMO1790	1.09988	0.00698435	0.777775	0.0888734
Zm4|ZMO1670	ZMO1670	Q5NLW6	Uncharacterized protein	ZMO1670	1.0948	0.0341058	0.766619	0.153315
Zm4|ZMO0364	ZMO0364	P28719	DNA ligase (EC 6.5.1.2) (Polydeoxyribonucleotide synthase [NAD(+)])	ligA lig ZMO0364	1.09353	0.00328339	0.49787	0.0263517
Zm4|ZMO1690	ZMO1690	Q5NLU6	Chaperone DnaJ domain protein	ZMO1690	1.0876	0.0144099	0.322389	0.239871
Zm4|ZMO1876	ZMO1876	Q5NLB0	Uncharacterized protein	ZMO1876	1.08355	0.00198471	0.674945	0.00570969
Zm4|ZMO1323	ZMO1323	Q5NMW3	Histidine kinase	ZMO1323	1.08343	0.0106834	0.148083	0.636185
Zm4|ZMO0233	ZMO0233	Q5NQZ7	Uncharacterized protein	ZMO0233	1.08016	0.117113	0.765939	0.0673074
Zm4|ZMO0664	ZMO0664	Q5NPS2	Uncharacterized protein	ZMO0664	1.07938	0.00696317	0.745603	0.0581002
Zm4|ZMOp334	ZMOp334	NA	NA	NA	1.07728	0.0256222	2.64465	0.000452827
Zm4|ZMO0312	ZMO0312	H2VFP4	Amidohydrolase (EC 3.5.1.32)	ZMO0312	1.0765	0.00306711	-0.43619	0.00895481
Zm4|ZMO1017	ZMO1017	Q5NNR9	ABC transporter related protein	ZMO1017	1.0708	0.00756154	0.304852	0.602306
Zm4|ZMOp304	ZMOp304	NA	NA	NA	1.0703	0.00610875	2.21022	9.31667e-05
Zm4|ZMO0825	ZMO0825	Q5NPB1	Peptidoglycan glycosyltransferase (EC 2.4.1.129)	ZMO0825	1.07014	0.0567567	0.114414	0.677154
Zm4|ZMO1460	ZMO1460	Q5NMH6	3-mercaptopyruvate sulfurtransferase (EC 2.8.1.2)	ZMO1460	1.06424	0.00149658	0.372157	0.0176443
Zm4|ZMO0166	ZMO0166	Q5NR64	Peptidoglycan-associated lipoprotein	ZMO0166	1.06186	0.011918	0.661282	0.00755683
Zm4|ZMO1059	ZMO1059	Q5NNM7	Dihydroneopterin aldolase	ZMO1059	1.05677	0.0570932	0.600273	0.128029
Zm4|ZMO0486	ZMO0486	Q5NQ95	Uncharacterized protein	ZMO0486	1.053	0.00067877	0.742409	0.000410499
Zm4|ZMO0419	ZMO0419	Q5NQG1	Phospholipid/glycerol acyltransferase	ZMO0419	1.05235	0.0214102	-0.189252	0.555736
Zm4|ZMO1209	ZMO1209	Q5NN77	Probable potassium transport system protein kup	kup ZMO1209	1.0516	0.0169988	0.548594	0.121342
Zm4|ZMO1724	ZMO1724	Q5NLR2	UDP-N-acetylglucosamine 1-carboxyvinyltransferase (EC 2.5.1.7) (Enoylpyruvate transferase) (UDP-N-acetylglucosamine enolpyruvyl transferase) (EPT)	murA ZMO1724	1.05018	0.00231205	1.11782	0.000367072
Zm4|ZMO0179	ZMO0179	Q5NR51	Fructose-bisphosphate aldolase (EC 4.1.2.13)	ZMO0179	1.04997	0.00231271	0.0407618	0.813502
Zm4|ZMO1158	ZMO1158	Q5NNC8	Aspartate racemase	ZMO1158	1.04826	0.000314488	0.777419	0.00648188
Zm4|ZMO0502	ZMO0502	Q5NQ79	Uncharacterized protein	ZMO0502	1.04379	0.135155	0.806119	0.134451
Zm4|ZMO1160	ZMO1160	Q9X5E3	Phosphatidylserine decarboxylase proenzyme (EC 4.1.1.65) [Cleaved into: Phosphatidylserine decarboxylase alpha chain; Phosphatidylserine decarboxylase beta chain]	psd ZMO1160	1.04328	0.000987843	0.187431	0.140721
Zm4|ZMO0378	ZMO0378	Q5NQK2	Uncharacterized protein	ZMO0378	1.03961	0.0104599	2.98247	8.3473e-05
Zm4|ZMO1272	ZMO1272	Q5NN14	Succinylglutamic semialdehyde dehydrogenase	ZMO1272	1.03669	0.00365099	0.605789	0.0046376
Zm4|ZMOp308	ZMOp308	NA	NA	NA	1.03314	0.120856	3.09598	0.0114668
Zm4|ZMO1132	ZMO1132	Q9RNY7	Lipoyl synthase (EC 2.8.1.8) (Lip-syn) (LS) (Lipoate synthase) (Lipoic acid synthase) (Sulfur insertion protein LipA)	lipA ZMO1132	1.02927	0.0171803	0.813165	0.0401633
Zm4|ZMO0682	ZMO0682	Q5NPQ4	CRISPR-associated protein, Csy1 family	ZMO0682	1.0272	0.0121836	-0.0167835	0.921186
Zm4|ZMO0158	ZMO0158	Q5NR72	Holliday junction ATP-dependent DNA helicase RuvB (EC 3.6.4.12)	ruvB ZMO0158	1.02293	0.000507412	0.442633	0.018802
Zm4|ZMO0162	ZMO0162	Q5NR68	Protein TolR	ZMO0162	1.02245	0.00937515	0.164424	0.181664
Zm4|ZMO1541	ZMO1541	Q5NM95	Ferrous iron transport protein B	ZMO1541	1.0203	0.0290822	0.219167	0.431631
Zm4|ZMO0965	ZMO0965	Q5NNX1	Efflux pump membrane protein	ZMO0965	1.01706	0.0144091	0.599969	0.02308
Zm4|ZMO1315	ZMO1315	Q5NMX1	Uncharacterized protein	ZMO1315	1.01402	0.00454002	0.262157	0.289813
Zm4|ZMO0862	ZMO0862	Q5NP74	Nucleoid-associated protein ZMO0862	ZMO0862	1.01242	0.00666729	1.00515	0.00845099
Zm4|ZMO0903	ZMO0903	Q5NP33	2-isopropylmalate synthase (EC 2.3.3.13) (Alpha-IPM synthase) (Alpha-isopropylmalate synthase)	leuA ZMO0903	1.01204	0.00854468	-0.0398206	0.744456
Zm4|ZMO1008	ZMO1008	Q5NNS8	FAD linked oxidase domain protein	ZMO1008	1.0063	0.00376937	0.453611	0.0009163
Zm4|ZMO1404	ZMO1404	Q5NMN2	RNA polymerase, sigma-24 subunit, ECF subfamily	ZMO1404	1.00102	0.00561272	1.09105	0.00222835
Zm4|ZMO0081	ZMO0081	Q5NRE9	Chemotaxis response regulator protein-glutamate methylesterase (EC 3.1.1.61)	cheB ZMO0081	1.00101	0.0524945	1.01899	0.0164756
Zm4|ZMO1202	ZMO1202	Q5NN84	Transcriptional repressor NrdR	nrdR ZMO1202	0.996646	0.0298818	0.993222	0.14585
Zm4|ZMO1096	ZMO1096	Q5NNJ0	Ribonuclease R (RNase R) (EC 3.1.13.1)	rnr ZMO1096	0.99321	0.104522	-1.09362	0.0644817
Zm4|ZMO0205	ZMO0205	Q5NR25	NAD-dependent epimerase/dehydratase	ZMO0205	0.99151	0.00637582	0.417006	0.0651081
Zm4|ZMO1978	ZMO1978	Q5NL08	ParB-like partition protein	ZMO1978	0.991446	0.0189837	0.909614	0.0481297
Zm4|ZMO1919	ZMO1919	Q5NL67	Thiol-disulfide isomerase	ZMO1919	0.988802	0.0324469	0.161874	0.266898
Zm4|ZMO0909	ZMO0909	Q5NP27	Glycosyl transferase group 1	ZMO0909	0.987289	0.0668263	0.637617	0.312029
Zm4|ZMO1090	ZMO1090	Q5NNJ6	Thymidylate kinase (EC 2.7.4.9) (dTMP kinase)	tmk ZMO1090	0.98536	0.00102442	0.762535	0.00392043
Zm4|ZMO0934	ZMO0934	Q5NP02	Uncharacterized protein	ZMO0934	0.979724	0.26811	5.03442	0.00341675
Zm4|ZMO0924	ZMO0924	Q5NP12	Protein translocase subunit SecA	secA ZMO0924	0.978116	0.00714852	0.318105	0.221801
Zm4|ZMO1602	ZMO1602	Q5NM34	Uncharacterized protein	ZMO1602	0.976699	0.0400119	-0.21008	0.201465
Zm4|ZMO0510	ZMO0510	O66119	Dihydrolipoyllysine-residue acetyltransferase component of pyruvate dehydrogenase complex (EC 2.3.1.12) (Dihydrolipoamide acetyltransferase component of pyruvate dehydrogenase complex) (E2)	pdhC pdhB ZMO0510	0.976048	0.0169601	0.0341977	0.886892
Zm4|ZMO0797	ZMO0797	Q5NPD9	Short-chain dehydrogenase/reductase SDR	ZMO0797	0.959091	0.00249044	1.24236	0.000639783
Zm4|ZMOp405	ZMOp405	NA	NA	NA	0.955212	0.0377223	0.778941	0.208873
Zm4|ZMO1784	ZMO1784	H2VFQ1	Uncharacterized protein	ZMO1784	0.954888	0.022366	1.38184	0.00769149
Zm4|ZMO1172	ZMO1172	Q5NNB4	N-succinylarginine dihydrolase (EC 3.5.3.23)	astB ZMO1172	0.954217	0.00560032	-0.366081	0.12319
Zm4|ZMO1166	ZMO1166	Q9X5D8	Protein RecA (Recombinase A)	recA ZMO1166	0.952628	0.00390445	0.768395	0.0163129
Zm4|ZMO0890	ZMO0890	Q5NP46	Lysine--tRNA ligase (EC 6.1.1.6) (Lysyl-tRNA synthetase) (LysRS)	lysS ZMO0890	0.949571	0.00994922	0.419032	0.0837853
Zm4|ZMO1705	ZMO1705	Q5NLT1	Thioredoxin domain protein	ZMO1705	0.949184	0.000852618	0.42946	0.00220143
Zm4|ZMO0004	ZMO0004	Q5NRM6	Sulfate adenylyltransferase subunit 1 (EC 2.7.7.4) (ATP-sulfurylase large subunit) (Sulfate adenylate transferase) (SAT)	cysN ZMO0004	0.947169	0.0185777	0.0451954	0.859643
Zm4|ZMOp129	ZMOp129	NA	NA	NA	0.944407	0.122913	0.604574	0.0605384
Zm4|ZMO0692	ZMO0692	Q5NPP4	DNA gyrase subunit A (EC 5.99.1.3)	gyrA ZMO0692	0.944115	0.0130482	-0.13974	0.555461
Zm4|ZMO1957	ZMO1957	Q5NL29	Glycosyl transferase group 1	ZMO1957	0.943314	0.0152115	0.336979	0.26329
Zm4|ZMOp309	ZMOp309	NA	NA	NA	0.941019	0.00128706	5.74491	4.7105e-05
Zm4|ZMO0442	ZMO0442	Q5NQD9	HAD-superfamily hydrolase, subfamily IA, variant 3	ZMO0442	0.937706	0.00237396	0.958262	0.000917273
Zm4|ZMO1468	ZMO1468	Q5NMG8	Uncharacterized protein	ZMO1468	0.936902	0.0107934	0.504193	0.0408491
Zm4|ZMO1896	ZMO1896	Q5NL90	Protein-export membrane protein SecF	secF ZMO1896	0.935829	0.0200842	-0.0473211	0.899375
Zm4|ZMO1391	ZMO1391	Q5NMP5	Diacylglycerol kinase catalytic region	ZMO1391	0.935335	0.0369848	0.603139	0.256755
Zm4|ZMO0005	ZMO0005	Q5NRM5	Sulfate adenylyltransferase subunit 2 (EC 2.7.7.4) (ATP-sulfurylase small subunit) (Sulfate adenylate transferase) (SAT)	cysD ZMO0005	0.934601	0.0235461	0.135012	0.540923
Zm4|ZMO1242	ZMO1242	P30795	Uncharacterized protein ZMO1242	ZMO1242 zm2	0.930261	0.128511	0.257942	0.689766
Zm4|ZMO1873	ZMO1873	Q5NLB3	Glutaredoxin	ZMO1873	0.929867	0.0151786	-0.11897	0.625841
Zm4|ZMO0215	ZMO0215	Q5NR15	5-formyltetrahydrofolate cyclo-ligase (EC 6.3.3.2)	ZMO0215	0.926047	0.035042	0.579798	0.107113
Zm4|ZMO0335	ZMO0335	H2VFL8	ATPase MipZ	ZMO0335	0.923425	0.00778821	-5.49048	0.148168
Zm4|ZMO1396	ZMO1396	Q5NMP0	Uncharacterized protein	ZMO1396	0.900583	0.0564428	0.791041	0.0198499
Zm4|ZMO0345	ZMO0345	Q5NQN5	Endonuclease/exonuclease/phosphatase	ZMO0345	0.897798	0.000239697	0.815068	0.0148225
Zm4|ZMO1732	ZMO1732	Q5NLQ4	Alkyl hydroperoxide reductase/ Thiol specific antioxidant/ Mal allergen	ZMO1732	0.894059	0.00338887	0.385378	0.0129551
Zm4|ZMO1717	ZMO1717	Q5NLR9	TonB family protein	ZMO1717	0.890225	0.000319435	0.278175	0.189306
Zm4|ZMO0478	ZMO0478	Q5NQA3	Two component transcriptional regulator, winged helix family	ZMO0478	0.887126	0.018599	0.681894	0.0400268
Zm4|ZMO1122	ZMO1122	Q9RNZ5	Integration host factor subunit alpha (IHF-alpha)	ihfA himA ZMO1122	0.885402	0.001646	0.742878	0.00478939
Zm4|ZMO1875	ZMO1875	Q5NLB1	Uncharacterized protein	ZMO1875	0.884621	0.0601076	0.104118	0.829077
Zm4|ZMO0721	ZMO0721	Q5NPL5	SsrA-binding protein (Small protein B)	smpB ZMO0721	0.883682	0.0141516	0.894042	0.00789298
Zm4|ZMO0716	ZMO0716	Q5NPM0	Uncharacterized protein	ZMO0716	0.88367	0.016724	0.51593	0.178404
Zm4|ZMO1214	ZMO1214	Q5NN72	DEAD/DEAH box helicase domain protein	ZMO1214	0.881718	0.0128259	1.65281	0.000296897
Zm4|ZMO1583	ZMO1583	Q5NM53	DNA gyrase subunit B (EC 5.99.1.3)	gyrB ZMO1583	0.88106	0.015003	-0.109193	0.592664
Zm4|ZMO0586	ZMO0586	Q5NPZ5	N-(5'-phosphoribosyl)anthranilate isomerase (PRAI) (EC 5.3.1.24)	trpF ZMO0586	0.879636	0.00698619	1.76152	0.000187461
Zm4|ZMO0749	ZMO0749	P50512	RNA polymerase sigma factor RpoH (RNA polymerase sigma-32 factor)	rpoH ZMO0749	0.879629	0.0052926	-0.0877786	0.692422
Zm4|ZMO1669	ZMO1669	Q5NLW7	2-nonaprenyl-3-methyl-6-methoxy-1,4-benzoquinol hydroxylase (EC 1.14.13.-) (5-demethoxyubiquinone hydroxylase) (DMQ hydroxylase)	coq7 ZMO1669	0.878385	0.00423176	0.241444	0.243287
Zm4|ZMO1318	ZMO1318	Q5NMW8	Uncharacterized protein	ZMO1318	0.876186	0.0120854	0.746056	0.0140792
Zm4|ZMO0190	ZMO0190	Q5NR40	Transcriptional regulator, RpiR family	ZMO0190	0.872885	0.151543	-0.732965	0.129432
Zm4|ZMO1098	ZMO1098	Q5NNI8	Double-strand break repair helicase AddA	ZMO1098	0.86835	0.0591036	0.065899	0.9138
Zm4|ZMO1475	ZMO1475	Q5NMG1	TonB-dependent receptor plug	ZMO1475	0.863822	0.0185261	0.266905	0.145295
Zm4|ZMO0867	ZMO0867	Q5NP69	Hopanoid-associated sugar epimerase	ZMO0867	0.862044	0.175256	1.36839	0.0069263
Zm4|ZMO1715	ZMO1715	Q5NLS1	Biopolymer transport protein ExbD/TolR	ZMO1715	0.860053	0.0178009	-0.479034	0.0448444
Zm4|ZMO1605	ZMO1605	O66113	Pyruvate dehydrogenase E1 component subunit beta (EC 1.2.4.1)	pdhB pdhAbeta ZMO1605	0.856726	0.0120189	0.360548	0.117878
Zm4|ZMO0195	ZMO0195	Q5NR35	N-acetylmuramoyl-L-alanine amidase (EC 3.5.1.28)	ZMO0195	0.856181	0.11091	0.17829	0.261149
Zm4|ZMOp343	ZMOp343	NA	NA	NA	0.853799	0.0569062	4.9057	2.2272e-05
Zm4|ZMO1649	ZMO1649	Q01578	Gluconolactonase (EC 3.1.1.17) (D-glucono-delta-lactone lactonohydrolase) [Cleaved into: Gluconolactonase; Gluconolactonase minor isoform]	gnl ZMO1649	0.853471	0.0965148	0.532614	0.02827
Zm4|ZMO0681	ZMO0681	Q5NPQ5	CRISPR-associated helicase Cas3 family	ZMO0681	0.852473	0.0664493	-0.721627	0.51617
Zm4|ZMO1755	ZMO1755	Q9Z671	Thymidylate synthase (TS) (TSase) (EC 2.1.1.45)	thyA thyB ZMO1755	0.849736	0.0463841	0.85562	0.0382591
Zm4|ZMO0683	ZMO0683	Q5NPQ3	CRISPR-associated protein, Csy2 family	ZMO0683	0.84923	0.0403184	0.450983	0.0529924
Zm4|ZMOp212	ZMOp212	NA	NA	NA	0.844154	0.00107193	0.35476	0.0614023
Zm4|ZMO1954	ZMO1954	Q5NL15	Pantothenate synthetase (PS) (EC 6.3.2.1) (Pantoate--beta-alanine ligase) (Pantoate-activating enzyme)	panC ZMO1954	0.840719	0.000986563	-0.207191	0.118477
Zm4|ZMO1773	ZMO1773	Q5NLL3	Aldo/keto reductase	ZMO1773	0.837424	0.00137282	0.469428	0.0204312
Zm4|ZMO1480	ZMO1480	Q5NMF6	Electron transfer flavoprotein alpha/beta-subunit	ZMO1480	0.830611	0.000124982	0.973515	0.00225233
Zm4|ZMO1872	ZMO1872	Q5NLB4	Uncharacterized protein	ZMO1872	0.830558	0.0478336	0.30277	0.305239
Zm4|ZMO0594	ZMO0594	Q5NPY7	Shikimate kinase (SK) (EC 2.7.1.71)	aroK ZMO0594	0.828236	0.0171244	2.1591	0.00011548
Zm4|ZMO0411	ZMO0411	Q5NQG9	DNA topoisomerase 4 subunit B (EC 5.99.1.3) (Topoisomerase IV subunit B)	parE ZMO0411	0.823771	0.0744102	-0.517908	0.299171
Zm4|ZMO1844	ZMO1844	H2VFR9	Oxidoreductase domain protein	ZMO1844	0.822158	5.35825e-05	0.47846	0.000457641
Zm4|ZMO0911	ZMO0911	Q5NP25	Polysaccharide export protein	ZMO0911	0.820825	0.0113708	0.318306	0.0586933
Zm4|ZMO1543	ZMO1543	Q5NM93	Cobalt chelatase, pCobT subunit (EC 6.6.1.2)	ZMO1543	0.819884	0.00989032	0.426202	0.133129
Zm4|ZMOp108	ZMOp108	NA	NA	NA	0.81946	0.0264025	0.584675	0.0472813
Zm4|ZMO0007	ZMO0007	Q5NRM3	Phosphoadenosine phosphosulfate reductase (EC 1.8.4.8) (3'-phosphoadenylylsulfate reductase) (PAPS reductase, thioredoxin dependent) (PAPS sulfotransferase) (PAdoPS reductase)	cysH ZMO0007	0.811533	0.0250185	-0.480293	0.0431598
Zm4|ZMO0443	ZMO0443	Q5NQD8	Ribonucleoside-diphosphate reductase subunit beta (EC 1.17.4.1)	ZMO0443	0.807383	0.00729827	-0.276875	0.194012
Zm4|ZMO0821	ZMO0821	Q5NPB5	Pyridoxal-5'-phosphate-dependent protein beta subunit	ZMO0821	0.806901	0.010622	0.946166	0.00031966
Zm4|ZMO0999	ZMO0999	Q5NNT7	Threonylcarbamoyl-AMP synthase (TC-AMP synthase) (EC 2.7.7.87) (L-threonylcarbamoyladenylate synthase)	ZMO0999	0.805969	0.022623	0.136806	0.589716
Zm4|ZMO1365	ZMO1365	Q5NMS1	Diguanylate cyclase with beta propeller sensor	ZMO1365	0.804625	0.0102771	0.47281	0.0572463
Zm4|ZMO1353	ZMO1353	Q9XBS9	UPF0303 protein ZMO1353	ZMO1353 zm10orf2	0.799359	0.0213197	0.878407	0.00917087
Zm4|ZMO1190	ZMO1190	Q5NN96	Phosphopantothenoylcysteine decarboxylase/phosphopantothenate/cysteine ligase (EC 4.1.1.36) (EC 6.3.2.5)	ZMO1190	0.799279	0.17332	0.157332	0.563744
Zm4|ZMO0605	ZMO0605	Q5NPX6	Flagellar hook-associated protein FlgK	ZMO0605	0.79225	0.082836	0.715174	0.00468982
Zm4|ZMO0989	ZMO0989	Q5NNU7	Heat shock protein Hsp20	ZMO0989	0.790926	0.00902806	0.817062	0.00244594
Zm4|ZMO0429	ZMO0429	Q5NQF2	Iron-sulfur cluster assembly accessory protein	ZMO0429	0.788138	0.0442035	0.49165	0.119558
Zm4|ZMO0491	ZMO0491	Q5NQ90	Peptidase M24	ZMO0491	0.78418	0.00397684	0.239266	0.0879599
Zm4|ZMO1907	ZMO1907	Q5NL79	DNA mismatch repair protein MutS	mutS ZMO1907	0.78132	0.0158979	-0.305627	0.421214
Zm4|ZMO1661	ZMO1661	Q5NLX5	Gamma-glutamyl phosphate reductase (GPR) (EC 1.2.1.41) (Glutamate-5-semialdehyde dehydrogenase) (Glutamyl-gamma-semialdehyde dehydrogenase) (GSA dehydrogenase)	proA ZMO1661	0.780382	0.0258352	0.671005	0.0201061
Zm4|ZMO0353	ZMO0353	Q5NQM7	4-diphosphocytidyl-2C-methyl-D-erythritol synthase	ZMO0353	0.779279	0.00996624	-0.0385795	0.799834
Zm4|ZMO1923	ZMO1923	Q5NL63	Sulfatase	ZMO1923	0.771746	0.0243994	0.905977	0.0454595
Zm4|ZMO0297	ZMO0297	Q5NQT3	Uncharacterized protein	ZMO0297	0.767268	0.213774	0.111621	0.673345
Zm4|ZMO1022	ZMO1022	Q5NNR4	Cysteine desulfurase (EC 2.8.1.7)	ZMO1022	0.76693	0.00899874	1.53512	0.000752357
Zm4|ZMO1350	ZMO1350	H2VFS2	Molybdopterin binding domain protein	ZMO1350	0.766866	0.0035308	0.276885	0.025104
Zm4|ZMO1556	ZMO1556	H2VFN4	Glutamate/cysteine ligase (EC 6.3.2.2)	ZMO1556	0.766408	0.00128474	0.177218	0.0962579
Zm4|ZMOp107	ZMOp107	NA	NA	NA	0.765166	0.0337832	0.728542	0.242185
Zm4|ZMO1097	ZMO1097	Q5NNI9	Thioredoxin	ZMO1097	0.76418	0.00158753	0.539748	0.00646202
Zm4|ZMO1184	ZMO1184	Q5NNA2	Electron-transferring-flavoprotein dehydrogenase (EC 1.5.5.1)	ZMO1184	0.75717	0.00521013	0.947026	0.000126283
Zm4|ZMO0708	ZMO0708	Q5NPM8	Phosphoribosylglycinamide formyltransferase (EC 2.1.2.2) (5'-phosphoribosylglycinamide transformylase) (GAR transformylase) (GART)	purN ZMO0708	0.752555	0.00570769	0.711778	0.00352063
Zm4|ZMO1708	ZMO1708	Q5NLS8	Pyridoxine 5'-phosphate synthase (PNP synthase) (EC 2.6.99.2)	pdxJ ZMO1708	0.740278	0.00183342	0.948585	0.000263876
Zm4|ZMO0085	ZMO0085	Q5NRE5	Methyl-accepting chemotaxis sensory transducer	ZMO0085	0.73909	0.0655222	-0.415414	0.275778
Zm4|ZMOp316	ZMOp316	NA	NA	NA	0.735398	0.095095	1.73954	0.00650782
Zm4|ZMO1264	ZMO1264	Q5NN22	Mandelate racemase/muconate lactonizing protein	ZMO1264	0.723999	0.0500887	0.486578	0.418409
Zm4|ZMO1719	ZMO1719	Q03417	Fructokinase (EC 2.7.1.4)	frk ZMO1719	0.723394	0.00286451	0.446613	0.0229282
Zm4|ZMO1329	ZMO1329	Q5NMV7	NAD kinase (EC 2.7.1.23) (ATP-dependent NAD kinase)	nadK ZMO1329	0.717499	0.152866	-0.283677	0.475864
Zm4|ZMO0928	ZMO0928	Q5NP08	Peptidase S58 DmpA	ZMO0928	0.714422	0.0940729	-0.165352	0.577965
Zm4|ZMO1966	ZMO1966	Q5NL20	Uncharacterized protein	ZMO1966	0.714216	0.0844173	-0.0656239	0.942943
Zm4|ZMO0685	ZMO0685	Q5NPQ1	CRISPR-associated protein, Csy4 family	ZMO0685	0.712121	0.0143723	0.548705	0.0417061
Zm4|ZMO0224	ZMO0224	Q5NR06	Methionine biosynthesis protein MetW	ZMO0224	0.711651	0.0385133	-0.0505904	0.863559
Zm4|ZMO1458	ZMO1458	Q5NMH8	Uncharacterized protein	ZMO1458	0.711326	0.244364	0.278093	0.679699
Zm4|ZMO1980	ZMO1980	Q5NL06	Ribosomal RNA small subunit methyltransferase G (EC 2.1.1.170) (16S rRNA 7-methylguanosine methyltransferase) (16S rRNA m7G methyltransferase)	rsmG ZMO1980	0.710669	0.00925178	0.841387	0.00146904
Zm4|ZMO1992	ZMO1992	Q5NKZ4	Carboxymethylenebutenolidase (EC 3.1.1.45)	ZMO1992	0.708109	0.00325337	0.249681	0.14309
Zm4|ZMO0332	ZMO0332	H2VFR1	Thiamine-phosphate synthase (TP synthase) (TPS) (EC 2.5.1.3) (Thiamine-phosphate pyrophosphorylase) (TMP pyrophosphorylase) (TMP-PPase)	thiE ZMO0332	0.707681	0.00808165	0.862619	0.00394434
Zm4|ZMO0090	ZMO0090	Q5NRE0	Short-chain dehydrogenase/reductase SDR	ZMO0090	0.706665	0.00222333	0.683539	0.00765606
Zm4|ZMO0115	ZMO0115	Q5NRB5	Aminotransferase class IV	ZMO0115	0.704664	0.000277003	0.934978	0.000301476
Zm4|ZMO1479	ZMO1479	Q5NMF7	Electron transfer flavoprotein alpha subunit	ZMO1479	0.701195	0.00209167	0.340359	0.0140175
Zm4|ZMO1723	ZMO1723	Q5NLR3	Laccase domain protein	ZMO1723	0.700856	0.000165094	0.662416	0.0014649
Zm4|ZMO0627	ZMO0627	H2VFR0	Uncharacterized protein	ZMO0627	0.695771	0.0143925	0.81701	0.000535147
Zm4|ZMO0958	ZMO0958	Q5NNX8	Cytochrome c1	ZMO0958	0.686462	0.276932	-0.113997	0.860156
Zm4|ZMO1748	ZMO1748	Q5NLN8	Transcriptional regulator, ArsR family	ZMO1748	0.686288	0.0132304	-2.39361	0.000388823
Zm4|ZMO1766	ZMO1766	D2YW17	Mg2 transporter protein CorA family protein	ZMO1766	0.684685	0.31685	0.108224	0.744105
Zm4|ZMO1688	ZMO1688	Q5NLU8	Folate-binding protein YgfZ	ZMO1688	0.684402	0.00753948	0.336829	0.000833209
Zm4|ZMO1072	ZMO1072	Q5NNL4	Diaminopimelate epimerase (DAP epimerase) (EC 5.1.1.7) (PLP-independent amino acid racemase)	dapF ZMO1072	0.682569	0.00144505	0.279304	0.157416
Zm4|ZMO0823	ZMO0823	Q9REQ9	Ribosomal RNA small subunit methyltransferase H (EC 2.1.1.199) (16S rRNA m(4)C1402 methyltransferase) (rRNA (cytosine-N(4)-)-methyltransferase RsmH)	rsmH mraW ZMO0823 zm11orf5 zm16orf1	0.682225	0.0424657	0.467664	0.15981
Zm4|ZMO0629	ZMO0629	Q5NPV3	Flagellin	ZMO0629	0.673723	0.11491	1.0078	0.00264713
Zm4|ZMO1689	ZMO1689	Q5NLU7	Dihydroorotase (EC 3.5.2.3)	ZMO1689	0.669759	0.00359992	0.479579	0.00990011
Zm4|ZMO0105	ZMO0105	Q5NRC5	3-isopropylmalate dehydratase large subunit (EC 4.2.1.33) (Alpha-IPM isomerase) (IPMI) (Isopropylmalate isomerase)	leuC ZMO0105	0.665109	0.045622	0.879765	0.00860963
Zm4|ZMO1044	ZMO1044	Q5NNP2	Large-conductance mechanosensitive channel	mscL ZMO1044	0.658267	0.0607945	0.326969	0.0950022
Zm4|ZMO0684	ZMO0684	Q5NPQ2	CRISPR-associated protein, Csy3 family	ZMO0684	0.657869	0.00881428	-0.13329	0.246286
Zm4|ZMO2012	ZMO2012	D9PNM5	Uncharacterized protein	ZMO2012	0.656042	0.00231092	0.788305	4.91223e-05
Zm4|ZMO0601	ZMO0601	Q5NPY0	Histidine kinase	ZMO0601	0.653744	0.0239455	0.941077	0.00774998
Zm4|ZMO1522	ZMO1522	Q5NMB4	TonB-dependent receptor	ZMO1522	0.65334	0.0373952	-0.106844	0.632056
Zm4|ZMO0343	ZMO0343	Q5NQN7	Aminotransferase class IV	ZMO0343	0.650652	0.0688894	0.518374	0.326785
Zm4|ZMO0140	ZMO0140	Q5NR90	Protein tyrosine phosphatase (EC 3.1.3.2)	ZMO0140	0.648152	0.0130342	0.768876	0.00251016
Zm4|ZMO1623	ZMO1623	Q5NM13	RNA polymerase sigma factor RpoD (Sigma-70)	rpoD ZMO1623	0.645964	0.0104763	0.433651	0.0478274
Zm4|ZMO2015	ZMO2015	D2N0W7	Uncharacterized protein	ZMO2015	0.643895	0.0113245	0.728963	0.00265313
Zm4|ZMO1095	ZMO1095	Q5NNJ1	MazG family protein	ZMO1095	0.643765	0.00787269	1.39233	0.000305247
Zm4|ZMO1164	ZMO1164	H2VFP2	Two component transcriptional regulator PhoB, winged helix family	ZMO1164	0.643342	0.00933059	0.274182	0.414416
Zm4|ZMO0831	ZMO0831	Q9RNM6	UDP-N-acetylglucosamine--N-acetylmuramyl-(pentapeptide) pyrophosphoryl-undecaprenol N-acetylglucosamine transferase (EC 2.4.1.227) (Undecaprenyl-PP-MurNAc-pentapeptide-UDPGlcNAc GlcNAc transferase)	murG ZMO0831	0.642907	0.0036988	0.318113	0.118522
Zm4|ZMO1975	ZMO1975	Q5NL11	Ornithine cyclodeaminase/mu-crystallin	ZMO1975	0.642638	0.173143	0.382378	0.181749
Zm4|ZMO1405	ZMO1405	Q5NMN1	Response regulator receiver protein	ZMO1405	0.639409	0.00446018	0.708751	0.000300145
Zm4|ZMO0603	ZMO0603	Q5NPX8	Flagellar motor protein MotA	ZMO0603	0.637583	0.0332736	0.476592	0.110166
Zm4|ZMO0845	ZMO0845	Q9RNN8	Alanine--tRNA ligase (EC 6.1.1.7) (Alanyl-tRNA synthetase) (AlaRS)	alaS ZMO0845	0.636358	0.0314903	0.37805	0.110809
Zm4|ZMO1681	ZMO1681	Q5NLV5	Uncharacterized transporter ZMO1681	ZMO1681	0.634459	0.0558326	-0.162978	0.576107
Zm4|ZMO0111	ZMO0111	Q5NRB9	ABC transporter related protein	ZMO0111	0.633491	0.0459353	0.255677	0.373603
Zm4|ZMO1283	ZMO1283	Q5NN03	Transcriptional regulator, LacI family (EC 5.1.1.1)	ZMO1283	0.632764	0.489648	0.63893	0.0860081
Zm4|ZMO1327	ZMO1327	Q5NMV9	Phosphocarrier, HPr family	ZMO1327	0.631947	0.070682	-0.0557484	0.917282
Zm4|ZMO1579	ZMO1579	Q5NM57	Hydrolases of the alpha/beta superfamily K06889	ZMO1579	0.624901	0.0563253	0.219768	0.251691
Zm4|ZMOp410	ZMOp410	NA	NA	NA	0.624236	0.120941	-0.0135454	0.962212
Zm4|ZMO1301	ZMO1301	Q5NMY5	Uncharacterized protein	ZMO1301	0.620534	0.124329	-0.865028	0.0830378
Zm4|ZMO0578	ZMO0578	Q5NQ03	Sodium:dicarboxylate symporter	ZMO0578	0.618272	0.258413	1.72889	0.00828277
Zm4|ZMO1489	ZMO1489	Q5NME7	3-deoxy-D-manno-octulosonate cytidylyltransferase (EC 2.7.7.38)	ZMO1489	0.614745	0.0023306	0.951072	0.000193727
Zm4|ZMO0180	ZMO0180	Q5NR50	4-hydroxy-3-methylbut-2-en-1-yl diphosphate synthase (flavodoxin) (EC 1.17.7.3) (1-hydroxy-2-methyl-2-(E)-butenyl 4-diphosphate synthase)	ispG ZMO0180	0.608627	0.0169824	0.467382	0.012219
Zm4|ZMO1406	ZMO1406	Q5NMN0	Alpha/beta hydrolase fold protein	ZMO1406	0.60698	0.00438383	0.503787	0.0020358
Zm4|ZMO1052	ZMO1052	Q5NNN4	Phosphoribosylaminoimidazole-succinocarboxamide synthase (EC 6.3.2.6) (SAICAR synthetase)	purC ZMO1052	0.60503	0.0396534	0.299679	0.233519
Zm4|ZMO1603	ZMO1603	Q5NM33	Uncharacterized protein	ZMO1603	0.604658	0.000485254	0.454934	0.00336258
Zm4|ZMO0758	ZMO0758	Q5NPH8	Isochorismatase hydrolase	ZMO0758	0.602329	0.0231349	0.0378926	0.947084
Zm4|ZMOp338	ZMOp338	NA	NA	NA	0.600052	0.25784	0.889184	0.110683
Zm4|ZMO1524	ZMO1524	Q5NMB2	Uncharacterized protein	ZMO1524	0.599911	0.435015	0.244288	0.498004
Zm4|ZMO0283	ZMO0283	Q5NQU7	Efflux pump membrane transporter	ZMO0283	0.596029	0.0120219	-0.010439	0.895665
Zm4|ZMO1581	ZMO1581	Q5NM55	Antibiotic biosynthesis monooxygenase	ZMO1581	0.594706	0.0273145	-0.17857	0.278407
Zm4|ZMO0202	ZMO0202	Q5NR28	Methyl-accepting chemotaxis sensory transducer	ZMO0202	0.594244	0.0130747	0.082577	0.70001
Zm4|ZMO0780	ZMO0780	Q5NPF6	RND efflux system, outer membrane lipoprotein, NodT family	ZMO0780	0.593163	0.00328983	0.664745	0.00154246
Zm4|ZMO0773	ZMO0773	Q5NPG3	Peptidyl-prolyl cis-trans isomerase (PPIase) (EC 5.2.1.8)	ZMO0773	0.591029	0.0742965	0.548722	0.254027
Zm4|ZMO1753	ZMO1753	Q5NLN3	Oxidoreductase FAD/NAD(P)-binding domain protein	ZMO1753	0.589128	0.0418634	0.446181	0.0522108
Zm4|ZMO0952	ZMO0952	Q5NNY4	tRNA (cytidine(34)-2'-O)-methyltransferase (EC 2.1.1.207) (tRNA (cytidine/uridine-2'-O-)-methyltransferase TrmL)	trmL ZMO0952	0.585499	0.0609243	0.928778	0.0128916
Zm4|ZMO1387	ZMO1387	Q5NMP9	Two component transcriptional regulator, winged helix family	ZMO1387	0.581414	0.00620759	0.217465	0.0732403
Zm4|ZMO0662	ZMO0662	Q5NPS4	Adenylosuccinate lyase (ASL) (EC 4.3.2.2) (Adenylosuccinase)	ZMO0662	0.578431	0.0789509	-0.42523	0.106268
Zm4|ZMO0298	ZMO0298	H2VFR3	Uncharacterized protein	ZMO0298	0.576743	0.00812283	0.312241	0.145508
Zm4|ZMO0072	ZMO0072	Q5NRF8	NHL repeat-containing protein	ZMO0072	0.574513	0.0172543	-0.366854	0.0192439
Zm4|ZMO0189	ZMO0189	Q5NR41	L-serine dehydratase 1 (EC 4.3.1.17)	ZMO0189	0.56422	0.116589	-1.47835	0.150998
Zm4|ZMO0257	ZMO0257	Q5NQX3	Two component transcriptional regulator, winged helix family	ZMO0257	0.563229	0.00364386	-0.249212	0.0277879
Zm4|ZMO1808	ZMO1808	Q5NLH8	Uncharacterized protein	ZMO1808	0.560886	0.00179968	-0.140488	0.739076
Zm4|ZMO1721	ZMO1721	Q5NLR5	Glyoxalase/bleomycin resistance protein/dioxygenase	ZMO1721	0.558427	0.00017845	0.393097	0.00213508
Zm4|ZMO0453	ZMO0453	Q5NQC8	GTPase Der (GTP-binding protein EngA)	der ZMO0453	0.553413	0.114826	0.438154	0.0949805
Zm4|ZMO0457	ZMO0457	P0DJA5	Glutamate uptake regulatory protein	grp ZMO0457	0.551506	0.00428305	0.463183	0.0380561
Zm4|ZMO0279	ZMO0279	Q5NQV1	Cold-shock DNA-binding domain protein	ZMO0279	0.549584	0.036315	0.400644	0.116522
Zm4|ZMO1892	ZMO1892	Q5NL94	Uncharacterized protein	ZMO1892	0.548815	0.132968	0.613275	0.0231057
Zm4|ZMO1412	ZMO1412	Q5NMM4	Transcriptional regulator, MucR family	ZMO1412	0.541033	0.0425449	0.120404	0.366687
Zm4|ZMO0765	ZMO0765	Q5NPH1	Threonine--tRNA ligase (EC 6.1.1.3) (Threonyl-tRNA synthetase) (ThrRS)	thrS ZMO0765	0.540895	0.0290369	0.35293	0.0368509
Zm4|ZMO1226	ZMO1226	Q5NN60	30S ribosomal protein S18	rpsR ZMO1226	0.53985	0.330228	-0.804631	0.0914291
Zm4|ZMO1275	ZMO1275	Q5NN11	Threonine dehydratase	ZMO1275	0.537711	0.0649728	-0.0263466	0.891954
Zm4|ZMO1163	ZMO1163	Q9X5E1	Phosphate-specific transport system accessory protein PhoU homolog (Pst system accessory protein PhoU homolog)	phoU ZMO1163	0.537045	0.0291102	-0.0741308	0.330963
Zm4|ZMO0760	ZMO0760	Q5NPH6	Glyoxalase/bleomycin resistance protein/dioxygenase	ZMO0760	0.536398	0.252881	-0.359628	0.448694
Zm4|ZMO1590	ZMO1590	Q5NM46	ABC transporter related protein	ZMO1590	0.535512	0.167073	0.510849	0.15709
Zm4|ZMO1592	ZMO1592	Q5NM44	Alanine racemase (EC 5.1.1.1)	ZMO1592	0.535267	0.0196567	0.265042	0.0755741
Zm4|ZMO0059	ZMO0059	Q5NRH1	Glycerate kinase (EC 2.7.1.31)	ZMO0059	0.533115	0.020648	-0.0865889	0.736398
Zm4|ZMO1897	ZMO1897	Q5NL89	Protein translocase subunit SecD	secD ZMO1897	0.528942	0.0522008	-0.0703941	0.739144
Zm4|ZMO1050	ZMO1050	Q5NNN6	Phosphate import ATP-binding protein PstB (EC 3.6.3.27) (ABC phosphate transporter) (Phosphate-transporting ATPase)	pstB ZMO1050	0.527632	0.0902668	0.140376	0.579778
Zm4|ZMO1606	ZMO1606	O66112	Pyruvate dehydrogenase E1 component subunit alpha (EC 1.2.4.1)	pdhA pdhAalpha ZMO1606	0.527189	0.0207692	0.0206803	0.889974
Zm4|ZMO0505	ZMO0505	A0A061QF24	Putative RNA pseudouridine synthase	ZMO0505 AQ1_00717	0.524008	0.0370018	0.661772	0.0508339
Zm4|ZMO0626	ZMO0626	Q5NPV6	RNA polymerase, sigma 28 subunit, FliA/WhiG	ZMO0626	0.522295	0.0171137	0.69501	0.166252
Zm4|ZMO1311	ZMO1311	Q5NMX5	LPS-assembly protein LptD	lptD ZMO1311	0.520891	0.0402608	0.102501	0.766028
Zm4|ZMO0878	ZMO0878	Q5NP58	Chemotaxis response regulator protein-glutamate methylesterase (EC 3.1.1.61)	cheB ZMO0878	0.518463	0.00648589	0.613344	0.0148654
Zm4|ZMO0777	ZMO0777	Q5NPF9	Beta-lactamase domain protein	ZMO0777	0.51746	0.00244093	0.0702066	0.633533
Zm4|ZMO1520	ZMO1520	Q5NMB6	Uncharacterized protein	ZMO1520	0.51623	0.0191598	0.61478	0.0109057
Zm4|ZMO0121	ZMO0121	Q5NRA9	AAA ATPase central domain protein	ZMO0121	0.508552	0.0699314	-0.278828	0.432735
Zm4|ZMOp409	ZMOp409	NA	NA	NA	0.505636	0.0303435	0.790064	0.0184373
Zm4|ZMO1626	ZMO1626	Q9RNL5	Membrane protein insertase YidC (Foldase YidC) (Membrane integrase YidC) (Membrane protein YidC)	yidC ZMO1626	0.503554	0.0310677	-0.332366	0.0630475
Zm4|ZMO1182	ZMO1182	Q9X3W5	4-diphosphocytidyl-2-C-methyl-D-erythritol kinase (CMK) (EC 2.7.1.148) (4-(cytidine-5'-diphospho)-2-C-methyl-D-erythritol kinase)	ispE ZMO1182	0.500356	0.0690661	0.847029	0.00951251
Zm4|ZMO0271	ZMO0271	Q5NQV9	Apolipoprotein N-acyltransferase (ALP N-acyltransferase) (EC 2.3.1.-)	lnt ZMO0271	0.499352	0.142224	0.601959	0.209447
Zm4|ZMOp221	ZMOp221	NA	NA	NA	0.498315	0.0641894	0.0685255	0.758742
Zm4|ZMO1727	ZMO1727	Q5NLQ9	Aminotransferase (EC 2.6.1.-)	ZMO1727	0.496858	0.0929737	0.346606	0.168291
Zm4|ZMO1586	ZMO1586	Q5NM50	Bacterioferritin (EC 1.16.3.1)	ZMO1586	0.495	0.0471782	-0.945961	0.00041768
Zm4|ZMO0551	ZMO0551	Q5NQ30	tRNA pseudouridine synthase B (EC 5.4.99.25) (tRNA pseudouridine(55) synthase) (Psi55 synthase) (tRNA pseudouridylate synthase) (tRNA-uridine isomerase)	truB ZMO0551	0.494095	0.0272454	0.0125669	0.987804
Zm4|ZMO2041	ZMO2041	NA	NA	NA	0.493326	0.235531	-0.196862	0.094981
Zm4|ZMO0149	ZMO0149	Q5NR81	tRNA (guanine-N(7)-)-methyltransferase (EC 2.1.1.33) (tRNA (guanine(46)-N(7))-methyltransferase) (tRNA(m7G46)-methyltransferase)	trmB ZMO0149	0.49229	0.0771153	0.536027	0.0856841
Zm4|ZMO0193	ZMO0193	Q5NR37	Ribonuclease E (RNase E) (EC 3.1.26.12)	rne ZMO0193	0.490624	0.123314	-0.0248811	0.930873
Zm4|ZMO0634	ZMO0634	Q5NPU8	Flagellar M-ring protein FliF	ZMO0634	0.488889	0.0202178	-0.0847641	0.687525
Zm4|ZMO0122	ZMO0122	Q5NRA8	Uncharacterized protein	ZMO0122	0.488277	0.0153966	0.12781	0.383076
Zm4|ZMO0930	ZMO0930	Q5NP06	Uncharacterized protein	ZMO0930	0.486638	0.770071	4.14012	0.000157657
Zm4|ZMOp427	ZMOp427	NA	NA	NA	0.485467	0.021902	0.127522	0.373159
Zm4|ZMO0935	ZMO0935	Q5NP01	Glutathione S-transferase domain protein	ZMO0935	0.483307	0.000304044	0.429544	0.000567062
Zm4|ZMO0980	ZMO0980	Q5NNV6	DNA polymerase III subunit beta (EC 2.7.7.7)	ZMO0980	0.483246	0.0466574	0.468478	0.0078185
Zm4|ZMO0832	ZMO0832	Q9RNM7	UDP-N-acetylmuramate--L-alanine ligase (EC 6.3.2.8) (UDP-N-acetylmuramoyl-L-alanine synthetase)	murC ZMO0832	0.481772	0.0669241	-0.183004	0.338529
Zm4|ZMO0712	ZMO0712	Q5NPM4	Polyphosphate kinase (EC 2.7.4.1) (ATP-polyphosphate phosphotransferase) (Polyphosphoric acid kinase)	ppk ZMO0712	0.480872	0.0125339	-0.446924	0.00158055
Zm4|ZMO0420	ZMO0420	Q04983	Cyclohexadienyl dehydrogenase (Arogenate dehydrogenase) (ADH) (EC 1.3.1.43) (Prephenate dehydrogenase) (PDH) (EC 1.3.1.12)	tyrC ZMO0420	0.480053	0.103714	-0.11791	0.454552
Zm4|ZMO0939	ZMO0939	Q5NNZ7	Guanine deaminase	ZMO0939	0.479644	0.0237928	-1.58671	0.250835
Zm4|ZMO0940	ZMO0940	Q5NNZ6	Transcriptional regulator, MarR family	ZMO0940	0.478908	0.124479	-0.0729256	0.681134
Zm4|ZMO1455	ZMO1455	Q5NMI1	Resolvase domain protein	ZMO1455	0.4762	0.0367346	1.51914	0.000140956
Zm4|ZMO0057	ZMO0057	Q5NRH3	Phage protein	ZMO0057	0.475774	0.0113695	0.381904	0.00139085
Zm4|ZMO0448	ZMO0448	Q5NQD3	Cell wall hydrolase SleB	ZMO0448	0.474448	0.201571	0.733432	0.174354
Zm4|ZMO0114	ZMO0114	Q5NRB6	Glutamine amidotransferase of anthranilate synthase	ZMO0114	0.471948	0.0426368	1.54698	0.000970775
Zm4|ZMO0559	ZMO0559	Q5NQ22	Uncharacterized protein	ZMO0559	0.471464	0.125744	0.0948252	0.583035
Zm4|ZMO1571	ZMO1571	Q5NM65	Cytochrome bd ubiquinol oxidase subunit I	ZMO1571	0.469072	0.193401	0.129856	0.603781
Zm4|ZMO1009	ZMO1009	Q5NNS7	SapC family protein	ZMO1009	0.467527	0.0423928	0.917887	0.000626744
Zm4|ZMO1415	ZMO1415	Q5NMM1	Scaffold protein Nfu/NifU	ZMO1415	0.464045	0.0174868	-0.086547	0.522957
Zm4|ZMO0475	ZMO0475	Q5NQA6	Riboflavin synthase, alpha subunit	ZMO0475	0.462688	0.0126192	0.00605133	0.956837
Zm4|ZMO1947	ZMO1947	Q5NL39	Endoribonuclease L-PSP	ZMO1947	0.462185	0.0830204	-0.904006	0.164213
Zm4|ZMO1515	ZMO1515	Q5NMC1	50S ribosomal protein L20	rplT ZMO1515	0.458001	0.09912	0.032788	0.907951
Zm4|ZMO0937	ZMO0937	Q5NNZ9	Aromatic-amino-acid transaminase (EC 2.6.1.57)	ZMO0937	0.456551	0.0167316	0.222788	0.0105192
Zm4|ZMO1484	ZMO1484	Q5NMF2	DNA helicase (EC 3.6.4.12)	ZMO1484	0.452425	0.523238	-0.409879	0.544134
Zm4|ZMO0826	ZMO0826	Q9RNM2	UDP-N-acetylmuramoyl-L-alanyl-D-glutamate--2,6-diaminopimelate ligase (EC 6.3.2.13) (Meso-A2pm-adding enzyme) (Meso-diaminopimelate-adding enzyme) (UDP-MurNAc-L-Ala-D-Glu:meso-diaminopimelate ligase) (UDP-MurNAc-tripeptide synthetase) (UDP-N-acetylmuramyl-tripeptide synthetase)	murE ZMO0826	0.452275	0.0035628	0.492781	0.0071359
Zm4|ZMO0173	ZMO0173	Q5NR57	Cell division protein ZapA	ZMO0173	0.449407	0.106568	-0.0564869	0.750385
Zm4|ZMO1005	ZMO1005	Q5NNT1	Methyltransferase (EC 2.1.1.-)	ZMO1005	0.444844	0.224926	0.214615	0.55781
Zm4|ZMO0359	ZMO0359	Q5NQM1	Penicillin-binding protein 2 (EC 2.4.1.129)	ZMO0359	0.443706	0.0696068	-2.72685	0.141712
Zm4|ZMO1254	ZMO1254	Q5NN32	Redoxin domain protein	ZMO1254	0.438386	0.654261	-0.490967	0.424593
Zm4|ZMO0207	ZMO0207	Q5NR23	GTPase Obg (EC 3.6.5.-) (GTP-binding protein Obg)	obg ZMO0207	0.436932	0.13488	-0.0399472	0.669978
Zm4|ZMO0341	ZMO0341	Q5NQN9	Short-chain dehydrogenase/reductase SDR	ZMO0341	0.432567	0.221726	0.197887	0.402119
Zm4|ZMO1810	ZMO1810	Q5NLH6	Electron transport complex subunit G	ZMO1810	0.430587	0.015811	-0.18423	0.14142
Zm4|ZMO1905	ZMO1905	Q5NL81	Glycerol-3-phosphate dehydrogenase [NAD(P)+] (EC 1.1.1.94) (NAD(P)H-dependent glycerol-3-phosphate dehydrogenase)	gpsA ZMO1905	0.426783	0.102052	0.136519	0.32994
Zm4|ZMO1130	ZMO1130	Q5NNF6	CinA domain protein	ZMO1130	0.426074	0.0207756	0.221898	0.274345
Zm4|ZMO1188	ZMO1188	Q9X3X2	Ubiquinone/menaquinone biosynthesis C-methyltransferase UbiE (EC 2.1.1.163) (EC 2.1.1.201) (2-methoxy-6-polyprenyl-1,4-benzoquinol methylase) (Demethylmenaquinone methyltransferase)	ubiE ubm ZMO1188	0.422296	0.0316914	0.565964	0.00565597
Zm4|ZMO1662	ZMO1662	Q5NLX4	Probable nicotinate-nucleotide adenylyltransferase (EC 2.7.7.18) (Deamido-NAD(+) diphosphorylase) (Deamido-NAD(+) pyrophosphorylase) (Nicotinate mononucleotide adenylyltransferase) (NaMN adenylyltransferase)	nadD ZMO1662	0.41975	0.00114118	0.869194	0.00718558
Zm4|ZMO1152	ZMO1152	Q9X5F1	Isoprenyl transferase (EC 2.5.1.-)	uppS ZMO1152	0.419612	0.0861509	-0.0767431	0.18092
Zm4|ZMO0850	ZMO0850	Q5NP86	Sigma54 specific transcriptional regulator, Fis family	ZMO0850	0.416763	0.11391	1.05089	0.0418701
Zm4|ZMO0487	ZMO0487	Q5NQ94	HpcH/HpaI aldolase	ZMO0487	0.413589	0.00016757	0.488498	6.83435e-05
Zm4|ZMO0094	ZMO0094	Q5NRD6	Biotin synthase (EC 2.8.1.6)	bioB ZMO0094	0.411886	0.227415	0.196574	0.220767
Zm4|ZMO0376	ZMO0376	Q5NQK4	Lon protease (EC 3.4.21.53) (ATP-dependent protease La)	lon ZMO0376	0.411797	0.135575	-0.190737	0.436868
Zm4|ZMO1375	ZMO1375	Q9Z5U2	Ribonuclease 3 (EC 3.1.26.3) (Ribonuclease III) (RNase III)	rnc ZMO1375	0.406831	0.18966	-0.0370888	0.853927
Zm4|ZMO0498	ZMO0498	Q5NQ83	Bifunctional protein GlmU [Includes: UDP-N-acetylglucosamine pyrophosphorylase (EC 2.7.7.23) (N-acetylglucosamine-1-phosphate uridyltransferase); Glucosamine-1-phosphate N-acetyltransferase (EC 2.3.1.157)]	glmU ZMO0498	0.406644	0.074884	-0.379015	0.0829505
Zm4|ZMO0070	ZMO0070	Q5NRG0	Glutaredoxin, GrxB family	ZMO0070	0.406395	0.106455	0.515384	0.0400418
Zm4|ZMO1797	ZMO1797	Q5NLI9	Cytidylate kinase (CK) (EC 2.7.4.25) (Cytidine monophosphate kinase) (CMP kinase)	cmk ZMO1797	0.40617	0.0976555	0.698117	0.0275009
Zm4|ZMO0576	ZMO0576	Q5NQ05	Pseudouridine synthase (EC 5.4.99.-)	ZMO0576	0.405382	0.208618	-0.0635004	0.833739
Zm4|ZMO1959	ZMO1959	Q5NL27	Uncharacterized protein	ZMO1959	0.403788	0.117893	-0.16264	0.54106
Zm4|ZMOp223	ZMOp223	NA	NA	NA	0.403298	0.00306589	0.223241	0.0869487
Zm4|ZMO0002	ZMO0002	Q5NRM8	Aminotransferase class I and II	ZMO0002	0.398375	0.337311	0.867756	0.178629
Zm4|ZMO1747	ZMO1747	Q5NLN9	Methylenetetrahydrofolate reductase (EC 1.5.1.20)	ZMO1747	0.397585	0.223255	1.12917	0.00272352
Zm4|ZMO1000	ZMO1000	Q5NNT6	5-methyltetrahydropteroyltriglutamate--homocysteine methyltransferase (EC 2.1.1.14) (Cobalamin-independent methionine synthase) (Methionine synthase, vitamin-B12 independent isozyme)	metE ZMO1000	0.397537	0.0627431	0.438966	0.0236389
Zm4|ZMO1908	ZMO1908	Q5NL78	SmpA/OmlA domain protein	ZMO1908	0.391956	0.050748	0.014123	0.940564
Zm4|ZMO1222	ZMO1222	Q5NN64	3-oxoacyl-(Acyl-carrier-protein) reductase	ZMO1222	0.391043	0.0514399	-0.154817	0.223145
Zm4|ZMO0347	ZMO0347	Q5NQN3	RNA-binding protein Hfq	hfq ZMO0347	0.390155	0.151184	0.827128	0.0125722
Zm4|ZMO0060	ZMO0060	Q5NRH0	Uncharacterized protein	ZMO0060	0.390106	0.0588444	0.54017	0.0169451
Zm4|ZMO1909	ZMO1909	Q5NL77	Uncharacterized protein	ZMO1909	0.389228	0.0111239	-0.664477	0.0442325
Zm4|ZMO0707	ZMO0707	Q5NPM9	4-hydroxy-tetrahydrodipicolinate reductase (HTPA reductase) (EC 1.17.1.8)	dapB ZMO0707	0.388305	0.0657721	0.0324675	0.861761
Zm4|ZMO1148	ZMO1148	Q5NND8	Outer membrane protein assembly factor BamA	bamA ZMO1148	0.38707	0.0696172	-0.259912	0.216922
Zm4|ZMO1411	ZMO1411	Q5NMM5	Ferric uptake regulation protein	fur ZMO1411	0.385678	0.0382206	-0.283896	0.0159024
Zm4|ZMO0492	ZMO0492	Q5NQ89	Nitrogen regulatory protein P-II	ZMO0492	0.383629	0.0369256	0.605032	0.00257628
Zm4|ZMO1334	ZMO1334	H2VFS3	YceI family protein	ZMO1334	0.379453	0.389228	-0.0715393	0.675228
Zm4|ZMO0287	ZMO0287	Q5NQU3	Efflux transporter, RND family, MFP subunit	ZMO0287	0.37446	0.0265258	-0.05341	0.667432
Zm4|ZMO0837	ZMO0837	Q5NP99	Cell division protein FtsZ	ftsZ ZMO0837	0.372897	0.143652	0.741041	0.0263697
Zm4|ZMO1071	ZMO1071	Q5NNL5	MiaB-like tRNA modifying enzyme (EC 1.3.1.74)	ZMO1071	0.370004	0.240268	0.424843	0.274437
Zm4|ZMO0810	ZMO0810	Q9REQ0	tRNA pseudouridine synthase A (EC 5.4.99.12) (tRNA pseudouridine(38-40) synthase) (tRNA pseudouridylate synthase I) (tRNA-uridine isomerase I)	truA rulA ZMO0810	0.368981	0.00705278	0.565305	0.0843544
Zm4|ZMO0157	ZMO0157	Q5NR73	D-isomer specific 2-hydroxyacid dehydrogenase NAD-binding protein	ZMO0157	0.363962	0.0109421	0.642688	0.000926923
Zm4|ZMO1400	ZMO1400	Q5NMN6	Uncharacterized protein	ZMO1400	0.360747	0.0725959	-0.317917	0.0645437
Zm4|ZMO1958	ZMO1958	Q5NL28	Uncharacterized protein	ZMO1958	0.354583	0.397928	-0.45154	0.00320013
Zm4|ZMO0732	ZMO0732	Q5NPK4	DNA-directed RNA polymerase subunit beta' (RNAP subunit beta') (EC 2.7.7.6) (RNA polymerase subunit beta') (Transcriptase subunit beta')	rpoC ZMO0732	0.354088	0.13987	-0.298143	0.253319
Zm4|ZMO0978	ZMO0978	Q5NNV8	Periplasmic binding protein	ZMO0978	0.353877	0.454039	0.514945	0.176862
Zm4|ZMO1213	ZMO1213	Q5NN73	Uncharacterized protein	ZMO1213	0.351828	0.181246	-0.00576824	0.972934
Zm4|ZMO0599	ZMO0599	Q5NPY2	Acetyl-coenzyme A carboxylase carboxyl transferase subunit alpha (ACCase subunit alpha) (Acetyl-CoA carboxylase carboxyltransferase subunit alpha) (EC 6.4.1.2)	accA ZMO0599	0.351674	0.118419	-0.171604	0.268348
Zm4|ZMO1212	ZMO1212	P28718	Glucose-6-phosphate isomerase (GPI) (EC 5.3.1.9) (Phosphoglucose isomerase) (PGI) (Phosphohexose isomerase) (PHI)	pgi ZMO1212	0.350999	0.017928	0.431113	0.00158401
Zm4|ZMO1509	ZMO1509	Q5NMC7	Peptide chain release factor 1 (RF-1)	prfA ZMO1509	0.346597	0.223929	0.387205	0.160969
Zm4|ZMO0449	ZMO0449	Q5NQD2	Uncharacterized protein	ZMO0449	0.341542	0.080877	-0.304028	0.149901
Zm4|ZMO1981	ZMO1981	Q5NL05	tRNA uridine 5-carboxymethylaminomethyl modification enzyme MnmG (Glucose-inhibited division protein A)	mnmG gidA ZMO1981	0.339216	0.0690008	0.734906	0.0016774
Zm4|ZMO1490	ZMO1490	Q5NME6	Uncharacterized protein	ZMO1490	0.33748	0.268223	1.45757	0.00174375
Zm4|ZMO0607	ZMO0607	Q9Z5T9	Flagellar P-ring protein (Basal body P-ring protein)	flgI ZMO0607	0.334126	0.270761	1.07186	0.00225885
Zm4|ZMO0407	ZMO0407	Q5NQH3	GcrA cell cycle regulator	ZMO0407	0.333569	0.134815	0.219369	0.248595
Zm4|ZMO0997	ZMO0997	Q00384	KHG/KDPG aldolase [Includes: 4-hydroxy-2-oxoglutarate aldolase (EC 4.1.3.16) (2-keto-4-hydroxyglutarate aldolase) (KHG-aldolase); 2-dehydro-3-deoxy-phosphogluconate aldolase (EC 4.1.2.14) (2-keto-3-deoxy-6-phosphogluconate aldolase) (KDPG-aldolase) (Phospho-2-dehydro-3-deoxygluconate aldolase) (Phospho-2-keto-3-deoxygluconate aldolase)]	eda kdgA ZMO0997	0.331258	0.0106723	0.133479	0.0172663
Zm4|ZMO1364	ZMO1364	Q5NMS2	Coproporphyrinogen-III oxidase (EC 1.3.98.3)	ZMO1364	0.330947	0.580171	1.15859	0.00384171
Zm4|ZMO1866	ZMO1866	Q5NLC0	Beta-lactamase domain protein	ZMO1866	0.327641	0.252474	-0.140951	0.417547
Zm4|ZMO1085	ZMO1085	Q5NNK1	Cellulose synthase operon C domain protein	ZMO1085	0.326438	0.0486745	0.705789	0.0142088
Zm4|ZMO0355	ZMO0355	Q5NQM5	Cell shape determining protein, MreB/Mrl family	ZMO0355	0.326262	0.19338	0.410985	0.0508435
Zm4|ZMO0246	ZMO0246	Q5NQY4	ATP-dependent protease subunit HslV (EC 3.4.25.2)	hslV ZMO0246	0.326159	0.166662	-0.380596	0.126145
Zm4|ZMO1627	ZMO1627	Q9RNL6	GTP-binding protein EngB (GTP-binding protein CgpA)	engB cgpA ZMO1627	0.325895	0.272046	0.996251	0.00877512
Zm4|ZMO0829	ZMO0829	Q5NPA7	UDP-N-acetylmuramoylalanine--D-glutamate ligase (EC 6.3.2.9) (D-glutamic acid-adding enzyme) (UDP-N-acetylmuramoyl-L-alanyl-D-glutamate synthetase)	murD ZMO0829	0.322284	0.042227	-0.0864566	0.632556
Zm4|ZMOp205	ZMOp205	NA	NA	NA	0.32216	0.351732	0.739988	0.0828923
Zm4|ZMO0402	ZMO0402	Q5NQH8	Ribosomal RNA large subunit methyltransferase E (EC 2.1.1.166) (23S rRNA Um2552 methyltransferase) (rRNA (uridine-2'-O-)-methyltransferase)	rlmE ftsJ rrmJ ZMO0402	0.321861	0.474412	0.409236	0.35361
Zm4|ZMO1067	ZMO1067	Q5NNL9	Fe-S metabolism associated SufE	ZMO1067	0.32005	0.0318701	0.678535	0.0014213
Zm4|ZMO0356	ZMO0356	Q5NQM4	Rod shape-determining protein MreC	ZMO0356	0.319675	0.408984	-2.43845	0.0837157
Zm4|ZMO0011	ZMO0011	Q5NRL9	Uncharacterized protein	ZMO0011	0.312115	0.567884	0.785299	0.27048
Zm4|ZMO1436	ZMO1436	Q5NMK0	Uncharacterized protein	ZMO1436	0.309919	0.142141	-0.320662	0.0387167
Zm4|ZMO0169	ZMO0169	Q5NR61	Short-chain dehydrogenase/reductase SDR	ZMO0169	0.305288	0.0788092	-0.268022	0.0274923
Zm4|ZMOp123	ZMOp123	NA	NA	NA	0.304698	0.418726	0.81266	0.017034
Zm4|ZMO0444	ZMO0444	Q5NQD7	Lipolytic protein G-D-S-L family	ZMO0444	0.30403	0.231595	-0.0113709	0.956783
Zm4|ZMO1993	ZMO1993	Q5NKZ3	Alcohol dehydrogenase GroES domain protein	ZMO1993	0.303454	0.0158227	0.206889	0.258731
Zm4|ZMO1133	ZMO1133	Q5NNF3	Carbonic anhydrase (EC 4.2.1.1) (Carbonate dehydratase)	ZMO1133	0.303273	0.0145496	0.285774	0.104157
Zm4|ZMO0611	ZMO0611	Q5NPX0	Flagellar basal body protein	ZMO0611	0.30158	0.352303	0.58419	0.00387956
Zm4|ZMO1998	ZMO1998	Q5NKY8	Uroporphyrinogen decarboxylase (UPD) (URO-D) (EC 4.1.1.37)	hemE ZMO1998	0.301219	0.248553	0.197533	0.573621
Zm4|ZMO0644	ZMO0644	Q5NPT9	Flagellar motor switch protein FliN	ZMO0644	0.292593	0.495281	0.84095	0.00783493
Zm4|ZMO1075	ZMO1075	Q5NNL1	Signal recognition particle protein (Fifty-four homolog)	ffh ZMO1075	0.292489	0.23151	0.389652	0.120045
Zm4|ZMO1177	ZMO1177	H2VFM2	Two component transcriptional regulator, winged helix family	ZMO1177	0.286516	0.157338	-0.0595472	0.704505
Zm4|ZMO0198	ZMO0198	Q5NR32	Peptide chain release factor 2 (RF-2)	prfB ZMO0198	0.283297	0.30238	0.324068	0.0367683
Zm4|ZMO1553	ZMO1553	D2YW35	Thiamine-monophosphate kinase (EC 2.7.4.16)	ZMO1553	0.276609	0.0925229	0.112002	0.478487
Zm4|ZMO1481	ZMO1481	Q5NMF5	Succinate--CoA ligase [ADP-forming] subunit beta (EC 6.2.1.5) (Succinyl-CoA synthetase subunit beta) (SCS-beta)	sucC ZMO1481	0.275532	0.110242	0.307329	0.0364968
Zm4|ZMO0904	ZMO0904	Q5NP32	Beta-galactosidase (EC 3.2.1.23)	ZMO0904	0.271016	0.501288	-0.0602036	0.768359
Zm4|ZMO1685	ZMO1685	Q5NLV1	D-3-phosphoglycerate dehydrogenase (EC 1.1.1.95)	ZMO1685	0.269127	0.138294	-0.589396	0.00217859
Zm4|ZMO1733	ZMO1733	Q5NLQ3	Transcriptional regulator, LysR family	ZMO1733	0.260818	0.199754	-0.336371	0.131047
Zm4|ZMO1745	ZMO1745	Q5NLP1	Methionine synthase (EC 2.1.1.13)	ZMO1745	0.260765	0.188781	-0.115225	0.698084
Zm4|ZMO1550	ZMO1550	Q9RH04	ATP phosphoribosyltransferase (ATP-PRT) (ATP-PRTase) (EC 2.4.2.17)	hisG ZMO1550	0.251586	0.278628	1.05321	0.00610833
Zm4|ZMO0908	ZMO0908	Q5NP28	Lipopolysaccharide biosynthesis protein	ZMO0908	0.250034	0.414564	0.637169	0.0525892
Zm4|ZMO0006	ZMO0006	Q5NRM4	Siroheme synthase [Includes: Uroporphyrinogen-III C-methyltransferase (Urogen III methylase) (EC 2.1.1.107) (SUMT) (Uroporphyrinogen III methylase) (UROM); Precorrin-2 dehydrogenase (EC 1.3.1.76); Sirohydrochlorin ferrochelatase (EC 4.99.1.4)]	cysG ZMO0006	0.248182	0.207834	-0.486885	0.199433
Zm4|ZMO1313	ZMO1313	Q5NMX3	4-hydroxythreonine-4-phosphate dehydrogenase (EC 1.1.1.262) (4-(phosphohydroxy)-L-threonine dehydrogenase)	pdxA ZMO1313	0.244859	0.00671062	-0.806333	2.32036e-05
Zm4|ZMO0556	ZMO0556	Q5NQ25	Transcription termination/antitermination protein NusA	nusA ZMO0556	0.244484	0.14755	-0.279474	0.0495067
Zm4|ZMO0840	ZMO0840	H2VFS1	Sporulation domain protein	ZMO0840	0.24311	0.0265406	0.838299	0.000378242
Zm4|ZMO0731	ZMO0731	Q5NPK5	DNA-directed RNA polymerase subunit beta (RNAP subunit beta) (EC 2.7.7.6) (RNA polymerase subunit beta) (Transcriptase subunit beta)	rpoB ZMO0731	0.240449	0.295184	-0.370622	0.159362
Zm4|ZMO1421	ZMO1421	Q5NML5	N5-carboxyaminoimidazole ribonucleotide synthase (N5-CAIR synthase) (EC 6.3.4.18) (5-(carboxyamino)imidazole ribonucleotide synthetase)	purK ZMO1421	0.236557	0.327571	-0.124511	0.518158
Zm4|ZMO0439	ZMO0439	Q5NQE2	Pseudouridine synthase (EC 5.4.99.-)	ZMO0439	0.23304	0.368541	0.270921	0.33174
Zm4|ZMO1573	ZMO1573	Q5NM63	Dyp-type peroxidase family	ZMO1573	0.23283	0.0730474	0.503776	0.020888
Zm4|ZMO1599	ZMO1599	Q5NM37	Hopanoid biosynthesis associated RND transporter like protein HpnN	ZMO1599	0.228501	0.474239	-0.133404	0.637455
Zm4|ZMO0635	ZMO0635	Q5NPU7	Flagellar motor switch protein FliG	ZMO0635	0.224978	0.411446	0.162408	0.460884
Zm4|ZMOp313	ZMOp313	NA	NA	NA	0.224096	0.786624	1.79212	0.00427461
Zm4|ZMO1287	ZMO1287	Q5NMZ9	Glycosyl transferase group 1	ZMO1287	0.222871	0.597154	-1.16698	0.000640728
Zm4|ZMO1918	ZMO1918	Q5NL68	Adenosylmethionine-8-amino-7-oxononanoate aminotransferase	ZMO1918	0.222269	0.0551216	0.111443	0.273146
Zm4|ZMO0009	ZMO0009	Q5NRM1	Sulfite reductase [NADPH] flavoprotein alpha-component (SiR-FP) (EC 1.8.1.2)	cysJ ZMO0009	0.221552	0.252601	-0.155694	0.145665
Zm4|ZMO0628	ZMO0628	H2VFR2	Uncharacterized protein	ZMO0628	0.220508	0.1514	0.486784	0.00426887
Zm4|ZMO0654	ZMO0654	Q5NPT2	Polysaccharide deacetylase	ZMO0654	0.216345	0.194164	-0.498933	0.0132036
Zm4|ZMO1303	ZMO1303	Q5NMY3	Pyrroline-5-carboxylate reductase (P5C reductase) (P5CR) (EC 1.5.1.2) (PCA reductase)	proC ZMO1303	0.213313	0.213591	-0.190685	0.616777
Zm4|ZMO1530	ZMO1530	Q5NMA6	KpsF/GutQ family protein (EC 5.3.1.13)	ZMO1530	0.212894	0.765502	0.213082	0.620073
Zm4|ZMO0905	ZMO0905	Q5NP31	Periplasmic glucan biosynthesis protein MdoG	ZMO0905	0.211511	0.548653	-0.0237034	0.835445
Zm4|ZMO1675	ZMO1675	Q5NLW1	Protein-disulfide isomerase-like protein	ZMO1675	0.210978	0.336893	0.189767	0.297007
Zm4|ZMOp204	ZMOp204	NA	NA	NA	0.208665	0.337509	1.9185	0.000371968
Zm4|ZMO0454	ZMO0454	Q5NQC7	Formate--tetrahydrofolate ligase (EC 6.3.4.3) (Formyltetrahydrofolate synthetase) (FHS) (FTHFS)	fhs ZMO0454	0.206948	0.254169	0.827777	0.00178553
Zm4|ZMO1180	ZMO1180	H2VFN9	Multifunctional fusion protein [Includes: ADP-dependent (S)-NAD(P)H-hydrate dehydratase (EC 4.2.1.136) (ADP-dependent NAD(P)HX dehydratase); NAD(P)H-hydrate epimerase (EC 5.1.99.6) (NAD(P)HX epimerase)]	nnrD nnrE ZMO1180	0.204958	0.412532	-0.607941	0.0111931
Zm4|ZMO0554	ZMO0554	Q5NQ27	Translation initiation factor IF-2	infB ZMO0554	0.201826	0.414533	0.114806	0.616391
Zm4|ZMO0201	ZMO0201	Q5NR29	Glutamine amidotransferase of anthranilate synthase	ZMO0201	0.201051	0.272438	1.19899	0.00143857
Zm4|ZMO0326	ZMO0326	Q5NQQ4	NADPH-dependent 7-cyano-7-deazaguanine reductase (EC 1.7.1.13) (7-cyano-7-carbaguanine reductase) (NADPH-dependent nitrile oxidoreductase) (PreQ(0) reductase)	queF ZMO0326	0.200323	0.226655	-0.0766844	0.540309
Zm4|ZMO0567	ZMO0567	Q5NQ14	Succinate--CoA ligase [ADP-forming] subunit alpha (EC 6.2.1.5) (Succinyl-CoA synthetase subunit alpha) (SCS-alpha)	sucD ZMO0567	0.199979	0.146023	0.502577	0.000523864
Zm4|ZMO0871	ZMO0871	Q5NP65	Squalene-associated FAD-dependent desaturase	ZMO0871	0.199198	0.323756	-0.536414	0.0300098
Zm4|ZMO1105	ZMO1105	Q5NNI1	Histidine kinase	ZMO1105	0.198229	0.461859	0.488722	0.0537532
Zm4|ZMO1392	ZMO1392	Q5NMP4	Uncharacterized protein	ZMO1392	0.19597	0.606055	0.237275	0.187975
Zm4|ZMO0183	ZMO0183	Q5NR47	ABC transporter related protein	ZMO0183	0.19509	0.467038	0.12522	0.585486
Zm4|ZMO1822	ZMO1822	Q5NLG4	TonB-dependent siderophore receptor	ZMO1822	0.194201	0.353537	0.388255	0.101031
Zm4|ZMO0643	ZMO0643	Q5NPU0	Surface presentation of antigens (SPOA) protein	ZMO0643	0.193352	0.504296	0.136834	0.528823
Zm4|ZMO0191	ZMO0191	Q5NR39	DSBA oxidoreductase	ZMO0191	0.193037	0.261597	-0.292846	0.0544044
Zm4|ZMO0948	ZMO0948	Q5NNY8	ATP-dependent Clp protease proteolytic subunit (EC 3.4.21.92) (Endopeptidase Clp)	clpP ZMO0948	0.1888	0.0238207	0.609285	0.00297117
Zm4|ZMO1596	ZMO1596	P0DJA2	Alcohol dehydrogenase 2 (EC 1.1.1.1) (Alcohol dehydrogenase II) (ADH II)	adhB ZMO1596	0.187937	0.0983904	-0.0525544	0.36145
Zm4|ZMO0465	ZMO0465	Q5NQB6	Triosephosphate isomerase (TIM) (TPI) (EC 5.3.1.1) (Triose-phosphate isomerase)	tpiA ZMO0465	0.18745	0.0878145	-0.270862	0.0369214
Zm4|ZMO1650	ZMO1650	Q5NLY6	Beta-lactamase	ZMO1650	0.183858	0.37029	0.146643	0.258122
Zm4|ZMO1284	ZMO1284	Q5NN02	Gluconate 2-dehydrogenase (Acceptor) (EC 1.1.99.3)	ZMO1284	0.178128	0.193127	-0.442379	0.070148
Zm4|ZMO0155	ZMO0155	Q5NR75	Holliday junction ATP-dependent DNA helicase RuvA (EC 3.6.4.12)	ruvA ZMO0155	0.176653	0.627979	-0.358371	0.0169489
Zm4|ZMO1444	ZMO1444	Q5NMJ2	Glycine--tRNA ligase beta subunit (EC 6.1.1.14) (Glycyl-tRNA synthetase beta subunit) (GlyRS)	glyS ZMO1444	0.176162	0.373023	0.861873	0.00513731
Zm4|ZMO0854	ZMO0854	Q9RME4	Phosphopantetheine adenylyltransferase (EC 2.7.7.3) (Dephospho-CoA pyrophosphorylase) (Pantetheine-phosphate adenylyltransferase) (PPAT)	coaD kdtB ZMO0854	0.173001	0.4571	-0.164611	0.202529
Zm4|ZMO1506	ZMO1506	Q5NMD0	Uncharacterized protein	ZMO1506	0.170681	0.519414	0.753818	0.00774652
Zm4|ZMOp203	ZMOp203	NA	NA	NA	0.167569	0.577312	1.04424	0.00296887
Zm4|ZMO1544	ZMO1544	Q5NM92	Cobalt chelatase, pCobS small subunit (EC 6.6.1.2)	ZMO1544	0.163792	0.428225	0.311836	0.0935791
Zm4|ZMO0106	ZMO0106	Q5NRC4	3-isopropylmalate dehydratase small subunit (EC 4.2.1.33) (Alpha-IPM isomerase) (IPMI) (Isopropylmalate isomerase)	leuD ZMO0106	0.161986	0.377887	-0.100263	0.348583
Zm4|ZMO1557	ZMO1557	Q5NM79	Amidophosphoribosyltransferase (ATase) (EC 2.4.2.14) (Glutamine phosphoribosylpyrophosphate amidotransferase) (GPATase)	purF ZMO1557	0.16131	0.267964	0.176042	0.1766
Zm4|ZMO1145	ZMO1145	Q5NNE1	50S ribosomal protein L31	rpmE ZMO1145	0.158264	0.538283	-0.150526	0.618034
Zm4|ZMO0127	ZMO0127	Q5NRA3	S1/P1 nuclease	ZMO0127	0.15491	0.655158	-0.0663981	0.623579
Zm4|ZMO0068	ZMO0068	Q5NRG2	Sel1 domain protein repeat-containing protein	ZMO0068	0.154838	0.783091	-0.0292967	0.900117
Zm4|ZMO1600	ZMO1600	O69015	Homoserine kinase (HK) (HSK) (EC 2.7.1.39)	thrB ZMO1600	0.150433	0.175865	0.330593	0.00789249
Zm4|ZMO0781	ZMO0781	Q5NPF5	Transcriptional regulator, LysR family (EC 4.2.1.1)	ZMO0781	0.149973	0.81635	-0.858834	0.033051
Zm4|ZMO1374	ZMO1374	Q5NMR2	NAD-dependent epimerase/dehydratase	ZMO1374	0.148491	0.391487	-0.348681	0.015351
Zm4|ZMO0116	ZMO0116	Q5NRB4	Transcriptional regulator, BadM/Rrf2 family	ZMO0116	0.143359	0.637252	-0.015801	0.921578
Zm4|ZMO1137	ZMO1137	Q5NNE9	Phosphoserine phosphatase SerB (EC 3.1.3.3)	ZMO1137	0.141864	0.135052	0.626792	0.00665643
Zm4|ZMO0381	ZMO0381	Q5NQJ9	Uncharacterized protein	ZMO0381	0.140769	0.730263	3.8597	0.00683739
Zm4|ZMO0668	ZMO0668	Q5NPR8	H+transporting two-sector ATPase C subunit	ZMO0668	0.136756	0.779363	-1.29317	0.0483914
Zm4|ZMO0117	ZMO0117	Q5NRB3	Hydroxylamine reductase (EC 1.7.99.1) (Hybrid-cluster protein) (HCP) (Prismane protein)	hcp ZMO0117	0.135364	0.323806	0.726173	0.000615786
Zm4|ZMO1093	ZMO1093	Q5NNJ3	Hydrolase, TatD family	ZMO1093	0.134746	0.70971	0.320247	0.466351
Zm4|ZMO1806	ZMO1806	Q5NLI0	Maltose O-acetyltransferase (EC 2.3.1.79)	ZMO1806	0.134259	0.790418	0.53746	0.138076
Zm4|ZMO0206	ZMO0206	Q5NR24	Glutamate 5-kinase (EC 2.7.2.11) (Gamma-glutamyl kinase) (GK)	proB ZMO0206	0.134177	0.258045	-0.532449	0.0113479
Zm4|ZMO0482	ZMO0482	Q5NQ99	Fructose-1,6-bisphosphatase	ZMO0482	0.132783	0.560799	0.00325184	0.989805
Zm4|ZMOp408	ZMOp408	NA	NA	NA	0.129249	0.154293	0.41084	0.000604879
Zm4|ZMO1384	ZMO1384	Q5NMQ2	GTPase Era	era ZMO1384	0.128797	0.455616	0.0412152	0.75
Zm4|ZMO1684	ZMO1684	Q5NLV2	Phosphoserine aminotransferase (EC 2.6.1.52)	ZMO1684	0.128546	0.0669243	0.282939	0.0316172
Zm4|ZMO0242	ZMO0242	Q5NQY8	H+transporting two-sector ATPase delta/epsilon subunit	ZMO0242	0.122853	0.487208	0.221774	0.275645
Zm4|ZMO1023	ZMO1023	Q5NNR3	7-cyano-7-deazaguanine synthase (EC 6.3.4.20) (7-cyano-7-carbaguanine synthase) (PreQ(0) synthase) (Queuosine biosynthesis protein QueC)	queC ZMO1023	0.122389	0.615883	-0.437131	0.489658
Zm4|ZMO0016	ZMO0016	Q5NRL4	Protein GrpE (HSP-70 cofactor)	grpE ZMO0016	0.122281	0.127591	0.10127	0.145888
Zm4|ZMO0660	ZMO0660	Q5NPS6	Chaperone protein DnaK (HSP70) (Heat shock 70 kDa protein) (Heat shock protein 70)	dnaK ZMO0660	0.12196	0.0900385	0.691204	0.00170593
Zm4|ZMO0273	ZMO0273	Q5NQV7	S-adenosylmethionine synthase (AdoMet synthase) (EC 2.5.1.6) (MAT) (Methionine adenosyltransferase)	metK ZMO0273	0.121036	0.401486	0.532453	0.000142828
Zm4|ZMO1598;Zm4|ZMO1234	ZMO1598	Q5NM38	1-deoxy-D-xylulose-5-phosphate synthase 2 (EC 2.2.1.7) (1-deoxyxylulose-5-phosphate synthase 2) (DXP synthase 2) (DXPS 2)	dxs2 ZMO1598	0.120478	0.224417	-0.292172	0.00382185
Zm4|ZMO0637	ZMO0637	Q5NPU6	ATPase, FliI/YscN family (EC 3.6.3.14)	ZMO0637	0.118664	0.784432	-0.85765	0.020403
Zm4|ZMO1446	ZMO1446	Q5NMJ1	Glycine--tRNA ligase alpha subunit (EC 6.1.1.14) (Glycyl-tRNA synthetase alpha subunit) (GlyRS)	glyQ ZMO1446	0.118035	0.304397	0.737623	0.00412616
Zm4|ZMO1659	ZMO1659	Q5NLX7	ATP-dependent zinc metalloprotease FtsH (EC 3.4.24.-)	ftsH ZMO1659	0.116695	0.573552	-0.0769786	0.714584
Zm4|ZMO1084	ZMO1084	Q5NNK2	Cellulose synthase subunit B	ZMO1084	0.116505	0.29122	-0.106297	0.474247
Zm4|ZMO1746	ZMO1746	Q5NLP0	Homocysteine S-methyltransferase	ZMO1746	0.111913	0.597596	0.464771	0.043338
Zm4|ZMO0734	ZMO0734	Q5NPK2	3'(2'),5'-bisphosphate nucleotidase	ZMO0734	0.111264	0.00187	0.376265	0.00525416
Zm4|ZMOp320	ZMOp320	NA	NA	NA	0.110658	0.780788	0.571962	0.225335
Zm4|ZMO1741	ZMO1741	Q5NLP5	Elongation factor 4 (EF-4) (EC 3.6.5.n1) (Ribosomal back-translocase LepA)	lepA ZMO1741	0.109965	0.60101	0.137066	0.393537
Zm4|ZMO1933	ZMO1933	Q5NL53	Uncharacterized protein	ZMO1933	0.108185	0.598583	-0.730328	0.03868
Zm4|ZMO1220	ZMO1220	Q5NN66	Sec-independent protein translocase protein TatA	tatA ZMO1220	0.10713	0.634943	1.0161	0.0122619
Zm4|ZMO1309	ZMO1309	Q5NMX7	Probable cytosol aminopeptidase (EC 3.4.11.1) (Leucine aminopeptidase) (LAP) (EC 3.4.11.10) (Leucyl aminopeptidase)	pepA ZMO1309	0.102564	0.501383	-0.818999	0.000942617
Zm4|ZMO0545	ZMO0545	Q5NQ36	Indole-3-glycerol phosphate synthase (IGPS) (EC 4.1.1.48)	trpC ZMO0545	0.102477	0.286616	2.29027	1.26166e-05
Zm4|ZMO1913	ZMO1913	Q5NL73	Glutathione synthetase (EC 6.3.2.3) (GSH synthetase) (GSH-S) (GSHase) (Glutathione synthase)	gshB ZMO1913	0.0977863	0.337489	0.166502	0.0422027
Zm4|ZMO0888	ZMO0888	Q5NP48	Resolvase domain protein	ZMO0888	0.0973293	0.827636	0.264449	0.455789
Zm4|ZMO0078	ZMO0078	Q5NRF2	CheW protein	ZMO0078	0.095752	0.398101	0.173315	0.133626
Zm4|ZMO0275	ZMO0275	Q5NQV5	ABC transporter related protein	ZMO0275	0.0956768	0.717904	-0.763923	0.0285575
Zm4|ZMO0238	ZMO0238	Q5NQZ2	ATP synthase subunit delta (ATP synthase F(1) sector subunit delta) (F-type ATPase subunit delta) (F-ATPase subunit delta)	atpH ZMO0238	0.0876484	0.746033	-0.598824	0.030198
Zm4|ZMO0035	ZMO0035	Q5NRJ5	Ankyrin	ZMO0035	0.0846972	0.839319	-0.747514	0.00523646
Zm4|ZMO0473	ZMO0473	Q5NQA8	6,7-dimethyl-8-ribityllumazine synthase (DMRL synthase) (LS) (Lumazine synthase) (EC 2.5.1.78)	ribH ZMO0473	0.0807174	0.649904	0.604458	0.0317883
Zm4|ZMO0503	ZMO0503	Q5NQ78	Glycosyl transferase family 2	ZMO0503	0.0805264	0.712667	-0.258511	0.276519
Zm4|ZMO0226	ZMO0226	Q5NR04	Short-chain dehydrogenase/reductase SDR	ZMO0226	0.0790197	0.417366	0.262837	0.0212895
Zm4|ZMO1139	ZMO1139	Q5NNE7	Acetolactate synthase (EC 2.2.1.6)	ZMO1139	0.0782493	0.726925	0.356455	0.0653895
Zm4|ZMO0962	ZMO0962	Q5NNX4	N-acetylglucosamine-6-phosphate deacetylase (EC 3.5.1.25)	ZMO0962	0.0776979	0.803722	0.559392	0.117521
Zm4|ZMO0325	ZMO0325	Q5NQQ5	Uncharacterized protein	ZMO0325	0.0759861	0.805245	-0.280659	0.113695
Zm4|ZMO1178	ZMO1178	Q9X3W1	Phosphoribosyl-AMP cyclohydrolase (PRA-CH) (EC 3.5.4.19)	hisI ZMO1178	0.0724435	0.140178	0.366071	0.000246845
Zm4|ZMO1761	ZMO1761	Q5NLM5	Ribosomal RNA small subunit methyltransferase I (EC 2.1.1.198) (16S rRNA 2'-O-ribose C1402 methyltransferase) (rRNA (cytidine-2'-O-)-methyltransferase RsmI)	rsmI ZMO1761	0.0721648	0.756291	-0.145123	0.262464
Zm4|ZMO1179	ZMO1179	Q9X3W2	Uncharacterized RNA methyltransferase ZMO1179 (EC 2.1.1.-)	ZMO1179	0.0713631	0.617613	-0.154027	0.183858
Zm4|ZMO1306	ZMO1306	Q5NMY0	Hemolysin A	ZMO1306	0.0672836	0.956402	-1.09814	0.323955
Zm4|ZMO0286	ZMO0286	Q5NQU4	Uncharacterized protein	ZMO0286	0.0663838	0.836447	0.248025	0.17899
Zm4|ZMO0107	ZMO0107	Q5NRC3	Uncharacterized protein	ZMO0107	0.0646772	0.657975	-0.242719	0.00158358
Zm4|ZMO1673	ZMO1673	Q5NLW3	Aldo/keto reductase	ZMO1673	0.0627538	0.559605	0.240187	0.0885154
Zm4|ZMO0021	ZMO0021	Q5NRK9	Uncharacterized protein	ZMO0021	0.06268	0.403008	0.0237784	0.845442
Zm4|ZMO0177	ZMO0177	P09316	Glyceraldehyde-3-phosphate dehydrogenase (GAPDH) (EC 1.2.1.12) (NAD-dependent glyceraldehyde-3-phosphate dehydrogenase)	gap ZMO0177	0.0618779	0.647198	0.365828	0.0365289
Zm4|ZMO1041	ZMO1041	Q5NNP5	NUDIX hydrolase	ZMO1041	0.0546799	0.535978	0.100481	0.314222
Zm4|ZMO0300	ZMO0300	Q9FDL4	Exodeoxyribonuclease 7 large subunit (EC 3.1.11.6) (Exodeoxyribonuclease VII large subunit) (Exonuclease VII large subunit)	xseA ZMO0300	0.0537688	0.896153	-0.859994	0.106074
Zm4|ZMO0022	ZMO0022	Q5NRK8	Uncharacterized protein	ZMO0022	0.052922	0.630163	-0.0246426	0.810259
Zm4|ZMO0299	ZMO0299	Q9FDL5	Phosphoribosylamine--glycine ligase (EC 6.3.4.13) (GARS) (Glycinamide ribonucleotide synthetase) (Phosphoribosylglycinamide synthetase)	purD ZMO0299	0.0519287	0.674874	0.127574	0.244822
Zm4|ZMO0661	ZMO0661	Q5NPS5	Chaperone protein DnaJ	dnaJ ZMO0661	0.0507909	0.710123	0.39906	0.0363912
Zm4|ZMO0804	ZMO0804	Q5NPD2	N-acetyl-gamma-glutamyl-phosphate reductase (AGPR) (EC 1.2.1.38) (N-acetyl-glutamate semialdehyde dehydrogenase) (NAGSA dehydrogenase)	argC ZMO0804	0.0492914	0.634734	0.358745	0.0472945
Zm4|ZMO1128	ZMO1128	Q9RNZ1	Bifunctional enzyme IspD/IspF [Includes: 2-C-methyl-D-erythritol 4-phosphate cytidylyltransferase (EC 2.7.7.60) (4-diphosphocytidyl-2C-methyl-D-erythritol synthase) (MEP cytidylyltransferase) (MCT); 2-C-methyl-D-erythritol 2,4-cyclodiphosphate synthase (MECDP-synthase) (MECPP-synthase) (MECPS) (EC 4.6.1.12)]	ispDF ZMO1128	0.0459737	0.698386	0.157411	0.0863222
Zm4|ZMO1722	ZMO1722	Q5NLR4	S-(hydroxymethyl)glutathione dehydrogenase (EC 1.1.1.284)	ZMO1722	0.045194	0.757818	0.118664	0.411484
Zm4|ZMO0493	ZMO0493	Q5NQ88	Glutamine synthetase (EC 6.3.1.2)	ZMO0493	0.0447626	0.666037	1.088	0.0012615
Zm4|ZMO0073	ZMO0073	Q5NRF7	CBS domain containing protein	ZMO0073	0.0403576	0.747684	-0.201007	0.0813753
Zm4|ZMO0792	ZMO0792	Q5NPE4	Dihydroorotase (EC 3.5.2.3)	ZMO0792	0.0351311	0.831088	-0.192202	0.00768341
Zm4|ZMO1502	ZMO1502	Q5NMD4	Imidazole glycerol phosphate synthase subunit HisH (EC 2.4.2.-) (IGP synthase glutamine amidotransferase subunit) (IGP synthase subunit HisH) (ImGP synthase subunit HisH) (IGPS subunit HisH)	hisH ZMO1502	0.0348879	0.819733	0.668427	0.00165532
Zm4|ZMO1962	ZMO1962	Q5NL24	Histidine kinase	ZMO1962	0.030845	0.911902	-0.198209	0.537668
Zm4|ZMO1192	ZMO1192	Q5NN94	UBA/THIF-type NAD/FAD binding protein	ZMO1192	0.0287088	0.892351	0.478991	0.0639897
Zm4|ZMO1203	ZMO1203	Q5NN83	tRNA (cytidine/uridine-2'-O-)-methyltransferase TrmJ (EC 2.1.1.200) (tRNA (cytidine(32)/uridine(32)-2'-O)-methyltransferase) (tRNA Cm32/Um32 methyltransferase)	trmJ ZMO1203	0.024635	0.9385	0.815415	0.012467
Zm4|ZMO0174	ZMO0174	Q5NR56	SnoaL	ZMO0174	0.0233476	0.887214	0.104621	0.561215
Zm4|ZMO1720	ZMO1720	Q5NLR6	DNA-directed RNA polymerase subunit omega (RNAP omega subunit) (EC 2.7.7.6) (RNA polymerase omega subunit) (Transcriptase subunit omega)	rpoZ ZMO1720	0.0227398	0.923451	-0.297234	0.215193
Zm4|ZMO0582	ZMO0582	Q5NPZ9	FolC bifunctional protein (EC 6.3.2.17)	ZMO0582	0.017811	0.911466	0.498183	0.0133175
Zm4|ZMO0017	ZMO0017	Q5NRL3	Fmu (Sun) domain protein	ZMO0017	0.00696225	0.967135	0.0965169	0.141994
Zm4|ZMO0963	ZMO0963	Q5NNX3	Transcriptional regulator, TetR family	ZMO0963	0.00285934	0.991461	0.0171415	0.953543
Zm4|ZMO1032	ZMO1032	Q5NNQ4	Dual-specificity RNA methyltransferase RlmN (EC 2.1.1.192) (23S rRNA (adenine(2503)-C(2))-methyltransferase) (23S rRNA m2A2503 methyltransferase) (Ribosomal RNA large subunit methyltransferase N) (tRNA (adenine(37)-C(2))-methyltransferase) (tRNA m2A37 methyltransferase)	rlmN ZMO1032	0.00223275	0.988953	0.608645	0.0166246
Zm4|ZMO1488	ZMO1488	Q5NME8	2-dehydro-3-deoxyphosphooctonate aldolase (EC 2.5.1.55) (3-deoxy-D-manno-octulosonic acid 8-phosphate synthase) (KDO-8-phosphate synthase) (KDO 8-P synthase) (KDOPS) (Phospho-2-dehydro-3-deoxyoctonate aldolase)	kdsA ZMO1488	0.001433	0.988701	0.0149895	0.780066
Zm4|ZMO1656	ZMO1656	Q5NLY0	Transcriptional regulator, XRE family	ZMO1656	-0.0028386	0.983513	-0.231461	0.205049
Zm4|ZMO0490	ZMO0490	Q5NQ91	Oligopeptidase B (EC 3.4.21.83)	ZMO0490	-0.00299624	0.958414	0.0323197	0.587931
Zm4|ZMO0388	ZMO0388	Q5NQJ2	Uncharacterized protein	ZMO0388	-0.006903	0.987797	3.53528	0.000707191
Zm4|ZMO0875	ZMO0875	Q5NP61	4-hydroxy-3-methylbut-2-enyl diphosphate reductase (EC 1.17.7.4)	ispH lytB ZMO0875	-0.00723071	0.972891	0.976643	0.00257622
Zm4|ZMO0200	ZMO0200	Q5NR30	Anthranilate phosphoribosyltransferase (EC 2.4.2.18)	trpD ZMO0200	-0.00772111	0.934747	0.545302	0.00201001
Zm4|ZMO0889	ZMO0889	Q5NP47	Aldose 1-epimerase (EC 5.1.3.3) (Galactose mutarotase)	ZMO0889	-0.00841189	0.981144	1.56686	0.000394222
Zm4|ZMO1021	ZMO1021	Q5NNR5	Alpha/beta fold family hydrolase-like protein	ZMO1021	-0.00985294	0.985658	0.860097	0.118597
Zm4|ZMO1410	ZMO1410	Q5NMM6	Bacterioferritin (EC 1.16.3.1)	ZMO1410	-0.00988751	0.941896	-1.19024	0.000283915
Zm4|ZMO0452	ZMO0452	Q5NQC9	Pyrrolo-quinoline quinone	ZMO0452	-0.0100193	0.957436	-0.224812	0.138627
Zm4|ZMO1570	ZMO1570	Q5NM66	Formate acetyltransferase (EC 2.3.1.54)	ZMO1570	-0.011929	0.912057	0.104491	0.48822
Zm4|ZMO0704	ZMO0704	Q5NPN2	AMP-dependent synthetase and ligase	ZMO0704	-0.0218367	0.919327	0.670411	0.00918384
Zm4|ZMO0973	ZMO0973	Q5NNW3	Hopanoid biosynthesis associated radical SAM protein HpnJ	ZMO0973	-0.0285382	0.906706	-0.113842	0.604376
Zm4|ZMO1678	ZMO1678	Q5NLV8	Prephenate dehydratase (EC 4.2.1.51)	ZMO1678	-0.0318577	0.753092	-0.26585	0.11782
Zm4|ZMO1899	ZMO1899	Q5NL87	3-oxoacyl-[acyl-carrier-protein] synthase 3 (EC 2.3.1.180) (3-oxoacyl-[acyl-carrier-protein] synthase III) (Beta-ketoacyl-ACP synthase III) (KAS III)	fabH ZMO1899	-0.0331755	0.857011	0.47523	0.0420173
Zm4|ZMO0657	ZMO0657	Q5NPS9	Arginine/ornithine succinyltransferase subunit (EC 2.3.1.109)	ZMO0657	-0.037446	0.821786	-0.412775	0.0871984
Zm4|ZMO1100	ZMO1100	Q5NNI6	Nucleotidyl transferase	ZMO1100	-0.0375238	0.853228	0.0278024	0.780427
Zm4|ZMO0964	ZMO0964	Q5NNX2	RND efflux system, outer membrane lipoprotein, NodT family	ZMO0964	-0.0405769	0.299319	0.275307	0.0380146
Zm4|ZMO0511	ZMO0511	O66120	Uncharacterized acyl-CoA thioester hydrolase ZMO0511 (EC 3.1.2.-)	ZMO0511	-0.0415021	0.874559	-0.518853	0.0681684
Zm4|ZMOp434	ZMOp434	NA	NA	NA	-0.0422924	0.868639	-0.543073	0.0496085
Zm4|ZMO1657	ZMO1657	Q5NLX9	Uncharacterized protein	ZMO1657	-0.0424494	0.914644	-0.519969	0.0604314
Zm4|ZMO0232	ZMO0232	Q5NQZ8	RNA methyltransferase, TrmH family, group 3	ZMO0232	-0.0433002	0.854843	-0.0545543	0.723639
Zm4|ZMO1057	ZMO1057	Q5NNM9	GCN5-related N-acetyltransferase	ZMO1057	-0.0454415	0.605141	-0.407212	0.0297793
Zm4|ZMO1360	ZMO1360	P06672	Pyruvate decarboxylase (PDC) (EC 4.1.1.1)	pdc ZMO1360	-0.0488767	0.521615	-0.0827789	0.288734
Zm4|ZMO0910	ZMO0910	Q5NP26	ABC transporter related protein	ZMO0910	-0.0488842	0.750834	-0.0788927	0.371565
Zm4|ZMO0240	ZMO0240	Q5NQZ0	ATP synthase gamma chain (ATP synthase F1 sector gamma subunit) (F-ATPase gamma subunit)	atpG ZMO0240	-0.0503343	0.719057	-0.358857	0.16653
Zm4|ZMO0974	ZMO0974	Q5NNW2	Hopanoid biosynthesis associated protein HpnK	ZMO0974	-0.0517127	0.724977	-0.637815	0.00057676
Zm4|ZMO1235	ZMO1235	Q5NN51	Ferric uptake regulator, Fur family	ZMO1235	-0.0517193	0.821831	-0.60585	0.0242474
Zm4|ZMOp121	ZMOp121	NA	NA	NA	-0.0532855	0.93492	1.16614	0.0439326
Zm4|ZMO1702	ZMO1702	Q5NLT4	Cell division protein FtsK/SpoIIIE	ZMO1702	-0.0557414	0.857194	0.181926	0.417833
Zm4|ZMO0767	ZMO0767	Q5NPG9	Uncharacterized protein	ZMO0767	-0.0607842	0.612738	0.245529	0.130051
Zm4|ZMO0515	ZMO0515	Q5NQ66	Elongation factor G (EF-G)	fusA ZMO0515	-0.0628174	0.731848	0.659524	0.00651235
Zm4|ZMO1498	ZMO1498	Q5NMD8	Histidine triad (HIT) protein	ZMO1498	-0.0637419	0.371919	-0.0479001	0.715552
Zm4|ZMO1181	ZMO1181	Q5NNA5	N-formylglutamate amidohydrolase	ZMO1181	-0.0666667	0.556294	0.403428	0.0168404
Zm4|ZMO0769	ZMO0769	Q5NPG7	tRNA-specific 2-thiouridylase MnmA (EC 2.8.1.13)	mnmA ZMO0769	-0.0684333	0.617743	0.733985	0.00416443
Zm4|ZMO0869	ZMO0869	Q5NP67	Squalene synthase HpnC	ZMO0869	-0.0713158	0.718859	0.232613	0.116091
Zm4|ZMOp407	ZMOp407	NA	NA	NA	-0.0717796	0.836025	-0.0401215	0.902191
Zm4|ZMO0247	ZMO0247	Q5NQY3	ATP-dependent protease ATPase subunit HslU	ZMO0247	-0.0726396	0.619728	-0.589568	0.000300124
Zm4|ZMO1898	ZMO1898	Q5NL88	Preprotein translocase, YajC subunit	ZMO1898	-0.0751302	0.64653	-0.384958	0.105133
Zm4|ZMO1955	ZMO1955	Q5NL31	Malate dehydrogenase (Oxaloacetate-decarboxylating) (EC 1.1.1.38)	ZMO1955	-0.077189	0.359454	0.0415855	0.665547
Zm4|ZMO0752	ZMO0752	Q5NPI4	Uncharacterized protein	ZMO0752	-0.0807699	0.50668	0.253939	0.0826388
Zm4|ZMO1516	ZMO1516	Q5NMC0	50S ribosomal protein L35	rpmI ZMO1516	-0.0808101	0.64147	1.12491	0.00118903
Zm4|ZMO0427	ZMO0427	Q5NQF3	Cysteine desulfurase (EC 2.8.1.7)	ZMO0427	-0.0823952	0.402589	-0.490091	0.00621525
Zm4|ZMO0467	ZMO0467	Q5NQB4	Peptidylprolyl isomerase (EC 5.2.1.8)	ZMO0467	-0.0847622	0.64701	0.14221	0.255191
Zm4|ZMO0743	ZMO0743	Q5NPJ3	Peptide chain release factor 3 (RF-3)	prfC ZMO0743	-0.0885491	0.559571	-0.846594	0.00102504
Zm4|ZMO0077	ZMO0077	Q5NRF3	tRNA-2-methylthio-N(6)-dimethylallyladenosine synthase (EC 2.8.4.3) ((Dimethylallyl)adenosine tRNA methylthiotransferase MiaB) (tRNA-i(6)A37 methylthiotransferase)	miaB ZMO0077	-0.0887862	0.465627	0.873139	0.0207327
Zm4|ZMO1485	ZMO1485	Q5NMF1	Deoxyguanosinetriphosphate triphosphohydrolase-like protein	ZMO1485	-0.0932058	0.536511	-0.782404	0.0143525
Zm4|ZMO0008	ZMO0008	Q5NRM2	Sulfite reductase [NADPH] hemoprotein beta-component (SiR-HP) (SiRHP) (EC 1.8.1.2)	cysI ZMO0008	-0.0965572	0.514026	-0.158296	0.13649
Zm4|ZMO0113	ZMO0113	Q5NRB7	Para-aminobenzoate synthase, subunit I (EC 4.1.3.27)	ZMO0113	-0.0985277	0.664925	0.895882	0.00941804
Zm4|ZMO1442	ZMO1442	Q5NMJ4	Uncharacterized protein	ZMO1442	-0.0997532	0.607003	-0.30328	0.0476246
Zm4|ZMO1924	ZMO1924	Q5NL62	Peptidase U32	ZMO1924	-0.101418	0.711981	0.668142	0.024446
Zm4|ZMO0833	ZMO0833	Q9RNM8	UDP-N-acetylenolpyruvoylglucosamine reductase (EC 1.3.1.98) (UDP-N-acetylmuramate dehydrogenase)	murB ZMO0833	-0.103255	0.480605	0.564647	0.00443921
Zm4|ZMO0987	ZMO0987	Q5NNU9	RNA polymerase-binding transcription factor DksA	dksA ZMO0987	-0.11014	0.565621	0.329205	0.0571574
Zm4|ZMO0666	ZMO0666	Q5NPS0	Uncharacterized protein	ZMO0666	-0.111241	0.817744	-0.536036	0.0346712
Zm4|ZMO0788	ZMO0788	Q5NPE8	Gluconate 2-dehydrogenase (Acceptor) (EC 1.1.99.3)	ZMO0788	-0.112986	0.460357	-0.431788	0.0618114
Zm4|ZMO0558	ZMO0558	Q5NQ23	Glucose sorbosone dehydrogenase	ZMO0558	-0.115332	0.568169	-0.756187	0.00399338
Zm4|ZMO0414	ZMO0414	Q5NQG6	MJ0042 family finger-like protein	ZMO0414	-0.117257	0.0650842	0.261217	0.0179774
Zm4|ZMO1692	ZMO1692	Q5NLU4	Enoyl-[acyl-carrier-protein] reductase [NADH] (EC 1.3.1.9)	ZMO1692	-0.118589	0.268787	-0.0517708	0.633855
Zm4|ZMO1927	ZMO1927	Q5NL59	Protease 4 (EC 3.4.21.-) (Endopeptidase IV) (Protease IV) (Signal peptide peptidase)	ZMO1927	-0.121553	0.502859	-0.823782	0.00563203
Zm4|ZMO0020	ZMO0020	Q5NRL0	Uncharacterized protein	ZMO0020	-0.125676	0.435179	-0.160631	0.670256
Zm4|ZMO1478	ZMO1478	Q5NMF8	6-phosphogluconolactonase	ZMO1478	-0.125953	0.456187	-0.261645	0.179371
Zm4|ZMO0352	ZMO0352	Q5NQM8	Uncharacterized protein	ZMO0352	-0.127629	0.528703	-0.532619	0.0249623
Zm4|ZMO1904	ZMO1904	Q5NL82	tRNA N6-adenosine threonylcarbamoyltransferase (EC 2.3.1.234) (N6-L-threonylcarbamoyladenine synthase) (t(6)A synthase) (t(6)A37 threonylcarbamoyladenosine biosynthesis protein TsaD) (tRNA threonylcarbamoyladenosine biosynthesis protein TsaD)	tsaD gcp ZMO1904	-0.128492	0.893484	-0.515045	0.382854
Zm4|ZMO0322	ZMO0322	Q5NQQ8	Riboflavin biosynthesis protein (EC 2.7.1.26) (EC 2.7.7.2)	ZMO0322	-0.130392	0.157727	-0.231268	0.0427484
Zm4|ZMO0912	ZMO0912	Q5NP24	Uncharacterized protein	ZMO0912	-0.133658	0.696627	-0.705441	0.0222889
Zm4|ZMO0344	ZMO0344	Q5NQN6	Peptidase U62 modulator of DNA gyrase	ZMO0344	-0.138188	0.19531	0.0634726	0.572939
Zm4|ZMO0877	ZMO0877	Q5NP59	Uncharacterized protein	ZMO0877	-0.141101	0.619438	0.106615	0.666955
Zm4|ZMOp111	ZMOp111	NA	NA	NA	-0.144045	0.415622	0.145601	0.655531
Zm4|ZMO0920	ZMO0920	Q5NP16	Uncharacterized protein	ZMO0920	-0.147572	0.702755	0.596406	0.00525703
Zm4|ZMO1877	ZMO1877	Q5NLA9	Glutamine cyclotransferase	ZMO1877	-0.148479	0.709336	-0.0558416	0.651813
Zm4|ZMOp344	ZMOp344	NA	NA	NA	-0.148961	0.688836	3.94592	8.90434e-06
Zm4|ZMO0714	ZMO0714	Q5NPM2	Ribonuclease D (RNase D) (EC 3.1.13.5)	rnd ZMO0714	-0.151825	0.694369	-0.041762	0.794641
Zm4|ZMO0186	ZMO0186	Q5NR44	Cysteine--tRNA ligase (EC 6.1.1.16) (Cysteinyl-tRNA synthetase) (CysRS)	cysS ZMO0186	-0.152812	0.2282	-0.539002	0.0022079
Zm4|ZMO1321	ZMO1321	Q5NMW5	Inosine-5'-monophosphate dehydrogenase (IMP dehydrogenase) (IMPD) (IMPDH) (EC 1.1.1.205)	guaB ZMO1321	-0.157222	0.466216	0.0610553	0.710845
Zm4|ZMO0834	ZMO0834	Q9RNM9	D-alanine--D-alanine ligase (EC 6.3.2.4) (D-Ala-D-Ala ligase) (D-alanylalanine synthetase)	ddl ZMO0834	-0.15959	0.196586	0.0224295	0.894499
Zm4|ZMO1870	ZMO1870	Q5NLB6	Nicotinate-nucleotide pyrophosphorylase (EC 2.4.2.19)	ZMO1870	-0.159608	0.00314389	-0.0841644	0.374437
Zm4|ZMO0541	ZMO0541	Q5NQ40	DNA-directed RNA polymerase subunit alpha (RNAP subunit alpha) (EC 2.7.7.6) (RNA polymerase subunit alpha) (Transcriptase subunit alpha)	rpoA ZMO0541	-0.15996	0.456711	-0.411169	0.0549927
Zm4|ZMO1117	ZMO1117	Q5NNG9	Glutamate synthase (Ferredoxin) (EC 1.4.7.1)	ZMO1117	-0.16296	0.273723	0.717362	0.00282776
Zm4|ZMO1354	ZMO1354	Q5NMT2	OmpA/MotB domain protein	ZMO1354	-0.163883	0.471282	0.544727	0.0226307
Zm4|ZMO0791	ZMO0791	Q5NPE5	Aspartate carbamoyltransferase (EC 2.1.3.2) (Aspartate transcarbamylase) (ATCase)	pyrB ZMO0791	-0.171664	0.38904	-0.688885	0.000502424
Zm4|ZMO0923	ZMO0923	Q5NP13	Arginine biosynthesis bifunctional protein ArgJ [Cleaved into: Arginine biosynthesis bifunctional protein ArgJ alpha chain; Arginine biosynthesis bifunctional protein ArgJ beta chain] [Includes: Glutamate N-acetyltransferase (EC 2.3.1.35) (Ornithine acetyltransferase) (OATase) (Ornithine transacetylase); Amino-acid acetyltransferase (EC 2.3.1.1) (N-acetylglutamate synthase) (AGSase)]	argJ ZMO0923	-0.171794	0.0107937	0.115262	0.0358337
Zm4|ZMO1663	ZMO1663	Q5NLX3	Ribosomal silencing factor RsfS	rsfS ZMO1663	-0.172258	0.345519	-0.350641	0.102532
Zm4|ZMO0462	ZMO0462	Q5NQB9	CTP synthase (EC 6.3.4.2) (Cytidine 5'-triphosphate synthase) (Cytidine triphosphate synthetase) (CTP synthetase) (CTPS) (UTP--ammonia ligase)	pyrG ZMO0462	-0.176795	0.436926	-0.155965	0.405956
Zm4|ZMO0852	ZMO0852	Q5NP84	S-adenosylmethionine:tRNA ribosyltransferase-isomerase (EC 2.4.99.17) (Queuosine biosynthesis protein QueA)	queA ZMO0852	-0.177114	0.587902	0.27843	0.10735
Zm4|ZMO1154	ZMO1154	Q9X5E9	Uridylate kinase (UK) (EC 2.7.4.22) (Uridine monophosphate kinase) (UMP kinase) (UMPK)	pyrH ZMO1154	-0.179776	0.0545602	0.121976	0.370695
Zm4|ZMO0368	ZMO0368	P21909	Phosphogluconate dehydratase (EC 4.2.1.12) (6-phosphogluconate dehydratase)	edd ZMO0368	-0.182732	0.0553317	0.172732	0.0337985
Zm4|ZMO0239	ZMO0239	Q5NQZ1	ATP synthase subunit alpha (EC 3.6.3.14) (ATP synthase F1 sector subunit alpha) (F-ATPase subunit alpha)	atpA ZMO0239	-0.183306	0.174328	-0.576249	0.0330982
Zm4|ZMO1536	ZMO1536	Q5NMA0	ATPase involved in DNA repair	ZMO1536	-0.184207	0.733074	-0.836129	0.0323636
Zm4|ZMO1660	ZMO1660	Q5NLX6	Uncharacterized protein	ZMO1660	-0.184808	0.688808	-0.516637	0.0559775
Zm4|ZMO1758	ZMO1758	H2VFQ6	Outer membrane protein assembly factor BamD	bamD ZMO1758	-0.186769	0.370838	-0.309137	0.138696
Zm4|ZMO0639	ZMO0639	Q5NPU4	Uncharacterized protein	ZMO0639	-0.190195	0.682401	0.690832	0.0209465
Zm4|ZMO1221	ZMO1221	Q5NN65	Uncharacterized protein	ZMO1221	-0.191961	0.294655	-0.100984	0.615158
Zm4|ZMO0251	ZMO0251	Q5NQX9	Endoribonuclease L-PSP	ZMO0251	-0.192342	0.0576071	-0.224189	0.0301047
Zm4|ZMO1704	ZMO1704	Q5NLT2	Peptidase S16 lon domain protein	ZMO1704	-0.194617	0.510322	-0.0892469	0.654127
Zm4|ZMO0776	ZMO0776	Q5NPG0	Methyltransferase type 12	ZMO0776	-0.19527	0.292886	0.788449	0.0087147
Zm4|ZMO0534	ZMO0534	Q5NQ47	50S ribosomal protein L30	rpmD ZMO0534	-0.20344	0.516372	0.0626652	0.836358
Zm4|ZMO0142	ZMO0142	Q5NR88	Alanine racemase domain protein	ZMO0142	-0.204827	0.0701365	-0.221723	0.0332136
Zm4|ZMO1756	ZMO1756	Q9Z670	Gluconate permease	gntP ZMO1756	-0.20502	0.530381	-0.224256	0.602781
Zm4|ZMO0946	ZMO0946	Q5NNZ0	Trigger factor (TF) (EC 5.2.1.8) (PPIase)	tig ZMO0946	-0.207048	0.204247	-0.0467543	0.760243
Zm4|ZMO0872	ZMO0872	P33990	Squalene--hopene cyclase (EC 4.2.1.129) (EC 5.4.99.17) (Squalene--hopanol cyclase)	shc ZMO0872	-0.208492	0.351056	-0.291701	0.331307
Zm4|ZMO1013	ZMO1013	Q5NNS3	Maf-like protein ZMO1013	ZMO1013	-0.208552	0.643966	-0.188233	0.290957
Zm4|ZMO1749	ZMO1749	Q5NLN7	VacJ family lipoprotein	ZMO1749	-0.209525	0.416506	0.361069	0.186337
Zm4|ZMO1912	ZMO1912	Q5NL74	Ribosome-binding ATPase YchF	ychF ZMO1912	-0.214614	0.1489	0.688996	0.00478509
Zm4|ZMO1511	ZMO1511	Q5NMC5	Uncharacterized protein	ZMO1511	-0.220933	0.408859	-0.138543	0.678627
Zm4|ZMO2014	ZMO2014	D2N0W6	Uncharacterized protein	ZMO2014	-0.227331	0.393168	0.932193	0.0140059
Zm4|ZMO0397	ZMO0397	Q5NQI3	Uncharacterized protein	ZMO0397	-0.227486	0.216922	3.31057	9.35837e-06
Zm4|ZMO1088	ZMO1088	Q5NNJ8	Endolytic peptidoglycan transglycosylase RlpA (EC 4.2.2.-)	rlpA ZMO1088	-0.228508	0.585494	0.618843	0.0230937
Zm4|ZMO0806	ZMO0806	Q5NPD0	Leucyl aminopeptidase (EC 3.4.11.1)	ZMO0806	-0.233113	0.104972	-0.0137213	0.838368
Zm4|ZMO1922	ZMO1922	Q5NL64	Capsule polysaccharide biosynthesis protein	ZMO1922	-0.240699	0.664372	-0.447994	0.187336
Zm4|ZMO1805	ZMO1805	Q5NLI1	Haloacid dehalogenase domain protein hydrolase	ZMO1805	-0.242216	0.191739	1.38424	0.00230942
Zm4|ZMO0694	ZMO0694	Q5NPP2	Uncharacterized protein	ZMO0694	-0.242261	0.60276	-0.490907	0.0254735
Zm4|ZMO1355	ZMO1355	Q5NMT1	ABC transporter related protein	ZMO1355	-0.243328	0.0138303	-1.07195	0.141416
Zm4|ZMO1934	ZMO1934	Q5NL52	N-6 DNA methylase	ZMO1934	-0.243581	0.278482	-0.949836	0.0131517
Zm4|ZMO1906	ZMO1906	Q5NL80	Translation initiation factor IF-3	infC ZMO1906	-0.244066	0.0818334	0.780133	0.00210972
Zm4|ZMO1240	ZMO1240	P30798	2,3-bisphosphoglycerate-dependent phosphoglycerate mutase (BPG-dependent PGAM) (PGAM) (Phosphoglyceromutase) (dPGM) (EC 5.4.2.11)	gpmA gpm pgm ZMO1240	-0.245781	0.0542861	0.0389117	0.315637
Zm4|ZMO1654	ZMO1654	Q5NLY2	Ubiquinone biosynthesis O-methyltransferase (EC 2.1.1.64)	ZMO1654	-0.24735	0.295399	-0.311536	0.230146
Zm4|ZMO0870	ZMO0870	H2VFR7	Squalene synthase HpnD	ZMO0870	-0.252279	0.210313	0.640844	0.0505994
Zm4|ZMO1200	ZMO1200	Q5NN86	Sugar-phosphate isomerase, RpiB/LacA/LacB family (EC 5.3.1.26)	ZMO1200	-0.253879	0.221436	1.14947	0.000883759
Zm4|ZMO0145	ZMO0145	Q5NR85	Peptidase M28	ZMO0145	-0.253907	0.381411	-0.37415	0.0534196
Zm4|ZMO1707	ZMO1707	Q5NLS9	Orotate phosphoribosyltransferase (OPRT) (OPRTase) (EC 2.4.2.10)	pyrE ZMO1707	-0.255343	0.0588607	0.48058	0.03956
Zm4|ZMO0856	ZMO0856	Q9RME6	Exodeoxyribonuclease 7 small subunit (EC 3.1.11.6) (Exodeoxyribonuclease VII small subunit) (Exonuclease VII small subunit)	xseB ZMO0856	-0.260036	0.035612	0.198649	0.336047
Zm4|ZMO1358	ZMO1358	Q9Z5V0	30S ribosomal protein S20	rpsT ZMO1358	-0.26088	0.389849	0.35218	0.244038
Zm4|ZMO0523	ZMO0523	Q5NQ58	50S ribosomal protein L16	rplP ZMO0523	-0.263364	0.114149	0.35038	0.0617212
Zm4|ZMO0857	ZMO0857	D2YW20	Uncharacterized protein	ZMO0857	-0.263727	0.00888435	-0.285014	0.0803428
Zm4|ZMO0056	ZMO0056	Q5NRH4	Glutamine--fructose-6-phosphate aminotransferase [isomerizing] (EC 2.6.1.16) (D-fructose-6-phosphate amidotransferase) (GFAT) (Glucosamine-6-phosphate synthase) (Hexosephosphate aminotransferase) (L-glutamine--D-fructose-6-phosphate amidotransferase)	glmS ZMO0056	-0.266879	0.125462	-0.696987	0.00274472
Zm4|ZMO0426	ZMO0426	Q5NQF4	SufBD protein	ZMO0426	-0.26695	0.109821	-0.790947	0.00368872
Zm4|ZMO1439	ZMO1439	Q5NMJ7	Nitrilase/cyanide hydratase and apolipoprotein N-acyltransferase	ZMO1439	-0.271882	0.348313	-0.996245	0.0628666
Zm4|ZMO0851	ZMO0851	Q9RNP3	Pyridoxine/pyridoxamine 5'-phosphate oxidase (EC 1.4.3.5) (PNP/PMP oxidase) (PNPOx) (Pyridoxal 5'-phosphate synthase)	pdxH ZMO0851	-0.274101	0.0128637	0.124849	0.0251841
Zm4|ZMO0256	ZMO0256	Q5NQX4	D-lactate dehydrogenase (EC 1.1.1.28)	ZMO0256	-0.279536	0.0256752	-0.852225	4.39103e-05
Zm4|ZMO1671	ZMO1671	Q5NLW5	Uncharacterized protein	ZMO1671	-0.281031	0.504929	-0.486332	0.0153775
Zm4|ZMO1887	ZMO1887	Q5NL99	Isochorismatase hydrolase	ZMO1887	-0.283324	0.0296382	-0.0559711	0.821363
Zm4|ZMO1514	ZMO1514	Q5NMC2	Phenylalanine--tRNA ligase alpha subunit (EC 6.1.1.20) (Phenylalanyl-tRNA synthetase alpha subunit) (PheRS)	pheS ZMO1514	-0.290809	0.0583925	0.600311	0.00206978
Zm4|ZMO1491	ZMO1491	Q5NME5	Uncharacterized protein	ZMO1491	-0.293513	0.147322	1.23475	0.000362794
Zm4|ZMO1447	ZMO1447	Q5NMI9	GumN family protein	ZMO1447	-0.29774	0.121436	-0.0154362	0.698369
Zm4|ZMO1608	ZMO1608	P33675	Enolase (EC 4.2.1.11) (2-phospho-D-glycerate hydro-lyase) (2-phosphoglycerate dehydratase)	eno ZMO1608	-0.297958	0.0100508	0.125264	0.0769485
Zm4|ZMO0651	ZMO0651	Q5NPT5	Flagellar hook-associated protein 2 (HAP2) (Flagellar cap protein)	ZMO0651	-0.302434	0.572968	0.409248	0.0587047
Zm4|ZMO0570	ZMO0570	Q5NQ11	Ribosomal L11 methyltransferase	ZMO0570	-0.302733	0.173742	-0.703095	0.000842778
Zm4|ZMO1129	ZMO1129	D2YW30	Uncharacterized protein	ZMO1129	-0.304588	0.477841	-0.514016	0.0315117
Zm4|ZMO1542	ZMO1542	Q5NM94	Single-stranded DNA-binding protein (SSB)	ZMO1542	-0.304891	0.177384	0.264808	0.102765
Zm4|ZMO1142	ZMO1142	H2VFN3	Thioredoxin reductase (EC 1.8.1.9)	ZMO1142	-0.311959	0.058514	-0.259167	0.0962071
Zm4|ZMO1889	ZMO1889	Q5NL97	SAM-dependent methyltransferase-like protein	ZMO1889	-0.312301	0.198435	-0.431641	0.0365889
Zm4|ZMO1430	ZMO1430	Q5NMK6	Efflux transporter, RND family, MFP subunit	ZMO1430	-0.321339	0.138225	-0.00723877	0.962696
Zm4|ZMO0520	ZMO0520	Q5NQ61	50S ribosomal protein L2	rplB ZMO0520	-0.324021	0.246579	0.597456	0.0388135
Zm4|ZMO0583	ZMO0583	Q5NPZ8	Acetyl-coenzyme A carboxylase carboxyl transferase subunit beta (ACCase subunit beta) (Acetyl-CoA carboxylase carboxyltransferase subunit beta) (EC 6.4.1.2)	accD ZMO0583	-0.326451	0.438847	0.406088	0.0343825
Zm4|ZMO0152	ZMO0152	Q5NR78	Pyruvate kinase (EC 2.7.1.40)	ZMO0152	-0.32724	0.00923732	-0.188216	0.158261
Zm4|ZMO1879	ZMO1879	Q5NLA7	Delta-aminolevulinic acid dehydratase (EC 4.2.1.24)	ZMO1879	-0.328421	0.078648	-0.510018	0.000863842
Zm4|ZMO0348	ZMO0348	Q5NQN2	GTPase HflX (GTP-binding protein HflX)	hflX ZMO0348	-0.332929	0.090969	-0.0636056	0.499919
Zm4|ZMO0433	ZMO0433	Q5NQE8	Guanylate kinase (EC 2.7.4.8) (GMP kinase)	gmk ZMO0433	-0.333212	0.076909	0.0338023	0.583477
Zm4|ZMO1277	ZMO1277	Q5NN09	Endolytic murein transglycosylase (EC 4.2.2.-) (Peptidoglycan polymerization terminase)	mltG ZMO1277	-0.334231	0.0386418	-0.806546	0.000935626
Zm4|ZMO1698	ZMO1698	Q5NLT8	GTP cyclohydrolase-2 (EC 3.5.4.25) (GTP cyclohydrolase II)	ribA ZMO1698	-0.335773	0.158219	-1.0306	0.00492431
Zm4|ZMO1757	ZMO1757	Q5NLM9	Gluconokinase (EC 2.7.1.12)	ZMO1757	-0.337243	0.0398501	-0.288841	0.0240825
Zm4|ZMO1682	ZMO1682	Q5NLV4	Aminotransferase (EC 2.6.1.-)	ZMO1682	-0.33732	0.0855625	-0.329858	0.080772
Zm4|ZMO1003	ZMO1003	Q5NNT3	Phosphomethylpyrimidine kinase (EC 2.7.4.7)	ZMO1003	-0.337547	0.0299119	0.28644	0.0566169
Zm4|ZMO1496	ZMO1496	Q5NME0	Phosphoenolpyruvate carboxylase (PEPC) (PEPCase) (EC 4.1.1.31)	ppc ZMO1496	-0.342308	0.073073	-0.525576	0.0017932
Zm4|ZMO0227	ZMO0227	Q5NR03	DNA polymerase I (EC 2.7.7.7)	polA ZMO0227	-0.343116	0.456205	-0.97762	0.0238088
Zm4|ZMO0764	ZMO0764	Q5NPH2	Alpha/beta hydrolase fold protein	ZMO0764	-0.344973	0.0427963	-0.451099	0.000504683
Zm4|ZMO0509	ZMO0509	Q5NQ72	Uncharacterized protein	ZMO0509	-0.345641	0.331672	-0.966443	0.00186694
Zm4|ZMO0423	ZMO0423	Q5NQF7	FeS assembly protein SufB	ZMO0423	-0.349408	0.0504061	-0.743473	0.000170819
Zm4|ZMO1300	ZMO1300	Q5NMY6	Uncharacterized protein	ZMO1300	-0.35719	0.0582687	0.723806	0.00729349
Zm4|ZMO0432	ZMO0432	Q5NQE9	Arginase/agmatinase/formiminoglutamase	ZMO0432	-0.36323	0.0393983	0.418642	0.0258809
Zm4|ZMO1471	ZMO1471	Q5NMG5	GTP-binding protein TypA	ZMO1471	-0.365794	0.104978	0.562297	0.00585562
Zm4|ZMO0827	ZMO0827	H2VFN8	UDP-N-acetylmuramoyl-tripeptide--D-alanyl-D-alanine ligase (EC 6.3.2.10) (D-alanyl-D-alanine-adding enzyme)	murF ZMO0827	-0.367987	0.0312985	-0.536262	0.177533
Zm4|ZMO1871	ZMO1871	Q5NLB5	Quinolinate synthase A (EC 2.5.1.72)	nadA ZMO1871	-0.370399	0.014467	-0.10815	0.352028
Zm4|ZMO0811	ZMO0811	Q5NPC5	Methionyl-tRNA formyltransferase (EC 2.1.2.9)	fmt ZMO0811	-0.37091	0.0562684	-0.163887	0.35196
Zm4|ZMO1800	ZMO1800	Q5NLI6	Phenazine biosynthesis protein PhzF family	ZMO1800	-0.371186	0.00943776	-0.711867	0.0112378
Zm4|ZMO0408	ZMO0408	Q5NQH2	Acetylornithine aminotransferase (ACOAT) (EC 2.6.1.11)	argD ZMO0408	-0.375162	0.00637876	0.153534	0.0417171
Zm4|ZMO1508	ZMO1508	Q5NMC8	Histidine--tRNA ligase (EC 6.1.1.21) (Histidyl-tRNA synthetase) (HisRS)	hisS ZMO1508	-0.376733	0.0408299	-0.183076	0.165489
Zm4|ZMO0241	ZMO0241	Q5NQY9	ATP synthase subunit beta (EC 3.6.3.14) (ATP synthase F1 sector subunit beta) (F-ATPase subunit beta)	atpD ZMO0241	-0.386006	0.0401042	-0.702459	0.00498465
Zm4|ZMO1055	ZMO1055	Q5NNN1	Diguanylate cyclase/phosphodiesterase	ZMO1055	-0.388009	0.188411	-0.210632	0.39077
Zm4|ZMO0542	ZMO0542	Q5NQ39	50S ribosomal protein L17	rplQ ZMO0542	-0.388364	0.176861	0.0171815	0.934293
Zm4|ZMO1499	ZMO1499	Q5NMD7	Phosphoribosyl-ATP pyrophosphatase (PRA-PH) (EC 3.6.1.31)	hisE ZMO1499	-0.393104	0.0302189	-0.435176	0.0338525
Zm4|ZMO0030	ZMO0030	Q5NRK0	Glyoxalase/bleomycin resistance protein/dioxygenase	ZMO0030	-0.393693	0.0327311	-0.257662	0.165953
Zm4|ZMO0156	ZMO0156	Q5NR74	Uncharacterized protein	ZMO0156	-0.396242	0.0988631	-0.492183	0.00568781
Zm4|ZMO0165	ZMO0165	Q5NR65	Protein TolB	tolB ZMO0165	-0.398023	0.185159	-0.3828	0.0308235
Zm4|ZMO0305	ZMO0305	H2VFL6	Stress responsive alpha-beta barrel domain protein	ZMO0305	-0.400651	0.0157582	0.12311	0.200669
Zm4|ZMO1047	ZMO1047	Q5NNN9	Phosphate-binding protein PstS	ZMO1047	-0.401147	0.268445	-0.368156	0.0530589
Zm4|ZMO0549	ZMO0549	Q5NQ32	Polyribonucleotide nucleotidyltransferase (EC 2.7.7.8) (Polynucleotide phosphorylase) (PNPase)	pnp ZMO0549	-0.402356	0.0419579	-0.316042	0.00574498
Zm4|ZMO1500	ZMO1500	Q5NMD6	Imidazole glycerol phosphate synthase subunit HisF (EC 4.1.3.-) (IGP synthase cyclase subunit) (IGP synthase subunit HisF) (ImGP synthase subunit HisF) (IGPS subunit HisF)	hisF ZMO1500	-0.40283	0.129601	0.495358	0.0215985
Zm4|ZMO0497	ZMO0497	Q5NQ84	Phosphoglycolate phosphatase	ZMO0497	-0.404892	0.0597749	-0.215303	0.361742
Zm4|ZMO1895	ZMO1895	Q5NL91	PfkB domain protein	ZMO1895	-0.408409	0.0883237	0.899848	0.00317549
Zm4|ZMO1366	ZMO1366	Q9Z5U7	30S ribosomal protein S4	rpsD ZMO1366	-0.413591	0.099363	0.339839	0.085575
Zm4|ZMO1787	ZMO1787	Q5NLJ9	Uncharacterized protein	ZMO1787	-0.414762	0.287577	3.17561	0.000760329
Zm4|ZMO1750	ZMO1750	Q5NLN6	Uncharacterized protein	ZMO1750	-0.415938	0.123279	0.70159	0.0278905
Zm4|ZMO1928	ZMO1928	P48229	10 kDa chaperonin (GroES protein) (Protein Cpn10)	groS groES mopB ZMO1928	-0.418787	0.000421152	0.37774	0.0200776
Zm4|ZMO0003	ZMO0003	Q5NRM7	Adenylyl-sulfate kinase (EC 2.7.1.25) (APS kinase) (ATP adenosine-5'-phosphosulfate 3'-phosphotransferase) (Adenosine-5'-phosphosulfate kinase)	cysC ZMO0003	-0.420884	0.147589	-0.296644	0.0437078
Zm4|ZMO1925	ZMO1925	Q5NL61	Peptidase U32	ZMO1925	-0.426576	0.064675	-0.152994	0.492052
Zm4|ZMO0061	ZMO0061	Q5NRG9	Histidine acid phosphatase	ZMO0061	-0.429737	0.0777622	0.593894	0.00794656
Zm4|ZMO0539	ZMO0539	Q5NQ42	30S ribosomal protein S13	rpsM ZMO0539	-0.432772	0.0645512	0.107917	0.544948
Zm4|ZMO1193	ZMO1193	Q9X3X7	DNA topoisomerase 1 (EC 5.99.1.2) (DNA topoisomerase I) (Omega-protein) (Relaxing enzyme) (Swivelase) (Untwisting enzyme)	topA ZMO1193	-0.435506	0.0324426	-0.574924	0.000305875
Zm4|ZMO0369	ZMO0369	P21908	Glucokinase (EC 2.7.1.2) (Glucose kinase)	glk ZMO0369	-0.43719	0.0449379	-0.555314	0.00958914
Zm4|ZMO0949	ZMO0949	Q5NNY7	ATP-dependent Clp protease ATP-binding subunit ClpX	clpX ZMO0949	-0.444314	0.00961539	-0.747521	0.000119493
Zm4|ZMO0883	ZMO0883	Q5NP53	30S ribosomal protein S9	rpsI ZMO0883	-0.44567	0.023539	0.230272	0.0921026
Zm4|ZMO0876	ZMO0876	Q5NP60	Hopanoid biosynthesis associated membrane protein HpnM	ZMO0876	-0.449154	0.259059	-0.840669	0.00584069
Zm4|ZMO1267	ZMO1267	Q5NN19	GMP synthase [glutamine-hydrolyzing] (EC 6.3.5.2) (GMP synthetase) (Glutamine amidotransferase)	guaA ZMO1267	-0.449346	0.0392488	-0.629215	0.00153292
Zm4|ZMO0899	ZMO0899	Q5NP37	Glutamine-dependent NAD(+) synthetase (EC 6.3.5.1) (NAD(+) synthase [glutamine-hydrolyzing])	ZMO0899	-0.450135	0.0151533	-0.614267	0.000124203
Zm4|ZMO0120	ZMO0120	Q5NRB0	Dihydroorotate dehydrogenase	ZMO0120	-0.450994	0.00345462	-0.00187161	0.97607
Zm4|ZMO0859	ZMO0859	Q5NP77	Aminotransferase class V	ZMO0859	-0.451054	0.00723482	-0.475542	0.0158402
Zm4|ZMO1328	ZMO1328	Q5NMV8	tRNA/rRNA methyltransferase (SpoU)	ZMO1328	-0.452484	0.0608431	-0.352593	0.000445583
Zm4|ZMO1042	ZMO1042	Q5NNP4	Uncharacterized protein	ZMO1042	-0.453244	0.140255	-0.123826	0.486074
Zm4|ZMO1513	ZMO1513	Q5NMC3	Phenylalanine--tRNA ligase beta subunit (EC 6.1.1.20) (Phenylalanyl-tRNA synthetase beta subunit) (PheRS)	pheT ZMO1513	-0.454257	0.0223992	0.345883	0.0064146
Zm4|ZMO0540	ZMO0540	Q5NQ41	30S ribosomal protein S11	rpsK ZMO0540	-0.454685	0.0371204	-0.0570833	0.761262
Zm4|ZMO2004	ZMO2004	D2N0W1	30S ribosomal protein S19	rpsS ZMO2004	-0.455689	0.0489508	0.178505	0.301372
Zm4|ZMO0211	ZMO0211	Q5NR19	50S ribosomal protein L21	rplU ZMO0211	-0.457489	0.0841294	-0.140325	0.639186
Zm4|ZMO0431	ZMO0431	Q5NQF0	2,3,4,5-tetrahydropyridine-2,6-dicarboxylate N-succinyltransferase (EC 2.3.1.117) (Tetrahydrodipicolinate N-succinyltransferase) (THDP succinyltransferase) (THP succinyltransferase) (Tetrahydropicolinate succinylase)	dapD ZMO0431	-0.470428	0.00433478	0.0244582	0.77404
Zm4|ZMO0468	ZMO0468	Q5NQB3	Anthranilate synthase component 1 (EC 4.1.3.27)	trpE ZMO0468	-0.472902	0.00605519	0.670778	0.000628202
Zm4|ZMO0739	ZMO0739	Q5NPJ7	Antibiotic biosynthesis monooxygenase	ZMO0739	-0.473572	0.000271449	-0.10876	0.0226827
Zm4|ZMO0738	ZMO0738	Q5NPJ8	Thiazole synthase (EC 2.8.1.10)	thiG ZMO0738	-0.477181	0.0020469	-0.165776	0.0482725
Zm4|ZMO1518	ZMO1518	Q5NMB8	Inositol monophosphatase	ZMO1518	-0.491265	3.33399e-05	-0.248696	0.23984
Zm4|ZMO1552	ZMO1552	D2YW16	N utilization substance protein B homolog (Protein NusB)	nusB ZMO1552	-0.496527	0.0226991	-0.253438	0.0338513
Zm4|ZMO1776	ZMO1776	Q5NLL0	Aminopeptidase (EC 3.4.11.-)	ZMO1776	-0.497824	0.228154	-0.498977	0.0304309
Zm4|ZMO0784	ZMO0784	Q5NPF2	Aspartyl/glutamyl-tRNA(Asn/Gln) amidotransferase subunit C (Asp/Glu-ADT subunit C) (EC 6.3.5.-)	gatC ZMO0784	-0.501512	0.129132	-0.0790661	0.433052
Zm4|ZMO0178	ZMO0178	P09404	Phosphoglycerate kinase (EC 2.7.2.3)	pgk ZMO0178	-0.503161	0.000900722	-0.00896068	0.912266
Zm4|ZMO1087	ZMO1087	Q5NNJ9	Lytic murein transglycosylase	ZMO1087	-0.50938	0.224732	-1.67722	0.00348552
Zm4|ZMO1794	ZMO1794	Q5NLJ2	Uncharacterized protein	ZMO1794	-0.510827	0.0109691	0.147562	0.478538
Zm4|ZMO0676	ZMO0676	Q5NPR0	O-succinylhomoserine sulfhydrylase (OSH sulfhydrylase) (OSHS sulfhydrylase) (EC 2.5.1.-)	metZ ZMO0676	-0.511144	0.0156137	-0.139642	0.235374
Zm4|ZMO2002	ZMO2002	D2N0V9	30S ribosomal protein S12	rpsL ZMO2002	-0.51204	0.0850539	0.116209	0.600284
Zm4|ZMO1903	ZMO1903	Q5NL83	Hydroxymethylbilane synthase (EC 2.5.1.61)	ZMO1903	-0.512348	0.0138463	-0.728428	0.00702153
Zm4|ZMO0339	ZMO0339	H2VFN7	Phosphomannomutase (EC 5.4.2.8)	ZMO0339	-0.512843	0.00326468	-0.399114	0.00066787
Zm4|ZMO1562	ZMO1562	Q9RH11	RNA pyrophosphohydrolase (EC 3.6.1.-) ((Di)nucleoside polyphosphate hydrolase)	rppH nudH ZMO1562	-0.515555	0.0145244	-0.0309819	0.814884
Zm4|ZMO0553	ZMO0553	Q5NQ28	Ribosome-binding factor A	rbfA ZMO0553	-0.520397	0.0126856	-0.522476	0.0135658
Zm4|ZMO1223	ZMO1223	Q5NN63	Malonyl CoA-acyl carrier protein transacylase (EC 2.3.1.39)	ZMO1223	-0.525638	0.00339142	-0.17197	0.115157
Zm4|ZMO1320	ZMO1320	Q5NMW6	Fmu (Sun) domain protein	ZMO1320	-0.53351	0.0417671	-0.423577	0.000980204
Zm4|ZMO0728	ZMO0728	Q5NPK7	50S ribosomal protein L7/L12	rplL ZMO0728	-0.5337	0.00198166	0.00913138	0.819258
Zm4|ZMOp431	ZMOp431	NA	NA	NA	-0.535509	0.119241	-1.48388	0.00305444
Zm4|ZMO0083	ZMO0083	Q5NRE7	CheA signal transduction histidine kinase	ZMO0083	-0.536061	0.162254	-1.21991	0.0192063
Zm4|ZMO1307	ZMO1307	Q5NMX9	Fumarate hydratase class I (EC 4.2.1.2)	ZMO1307	-0.536622	0.0956082	0.236144	0.0813861
Zm4|ZMO0328	ZMO0328	Q5NQQ2	Elongation factor P (EF-P)	efp ZMO0328	-0.541189	0.0296328	-0.283507	0.289028
Zm4|ZMO1969	ZMO1969	Q5NL17	Sel1 domain protein repeat-containing protein	ZMO1969	-0.542194	0.00250685	-1.20444	0.000218276
Zm4|ZMO0187	ZMO0187	Q5NR43	Phospho-2-dehydro-3-deoxyheptonate aldolase (EC 2.5.1.54)	ZMO0187	-0.542774	0.0136176	-0.905518	5.50348e-06
Zm4|ZMO1853	ZMO1853	Q5NLD3	Dihydrodipicolinate synthetase	ZMO1853	-0.547587	0.133711	-0.822867	0.0489855
Zm4|ZMO0421	ZMO0421	P34037	Histidinol-phosphate aminotransferase (EC 2.6.1.9) (Imidazole acetol-phosphate transaminase)	hisC hisH ZMO0421	-0.549514	0.0115256	-0.174623	0.0339718
Zm4|ZMO1770	ZMO1770	Q9Z660	Argininosuccinate lyase (ASAL) (EC 4.3.2.1) (Arginosuccinase)	argH ZMO1770	-0.550349	0.0475236	-1.14405	0.000120261
Zm4|ZMO0563	ZMO0563	Q5NQ18	Chorismate mutase	ZMO0563	-0.552834	0.125848	-0.200399	0.43689
Zm4|ZMO1618	ZMO1618	O50235	Carbamoyl-phosphate synthase small chain (EC 6.3.5.5) (Carbamoyl-phosphate synthetase glutamine chain)	carA ZMO1618	-0.55362	0.0705057	-0.464722	0.00410699
Zm4|ZMO0575	ZMO0575	Q5NQ06	Methyltransferase	ZMO0575	-0.55558	0.00465316	-0.181771	0.176899
Zm4|ZMO0243	ZMO0243	Q5NQY7	Uncharacterized protein	ZMO0243	-0.557265	0.0298398	-0.377416	0.0403142
Zm4|ZMO1135	ZMO1135	Q5NNF1	Peptidase U62 modulator of DNA gyrase	ZMO1135	-0.559668	0.000445871	-0.0750403	0.438356
Zm4|ZMO1771	ZMO1771	H2VFM0	Iron-containing alcohol dehydrogenase	ZMO1771	-0.561935	0.0078605	-0.558701	0.00418142
Zm4|ZMO1407	ZMO1407	Q5NMM9	Aspartate-semialdehyde dehydrogenase (ASA dehydrogenase) (ASADH) (EC 1.2.1.11) (Aspartate-beta-semialdehyde dehydrogenase)	asd ZMO1407	-0.564473	0.00700348	-0.14208	0.109229
Zm4|ZMO1086	ZMO1086	Q5NNK0	Glucanase (EC 3.2.1.-)	ZMO1086	-0.568027	0.140225	-1.57456	0.000546986
Zm4|ZMO1531	ZMO1531	Q5NMA5	Phosphoribosylformylglycinamidine synthase subunit PurS (FGAM synthase) (EC 6.3.5.3) (Formylglycinamide ribonucleotide amidotransferase subunit III) (FGAR amidotransferase III) (FGAR-AT III) (Phosphoribosylformylglycinamidine synthase subunit III)	purS ZMO1531	-0.573472	0.0127288	-0.520552	0.0182374
Zm4|ZMO0329	ZMO0329	Q5NQQ1	Inositol-1-monophosphatase (EC 3.1.3.25)	ZMO0329	-0.573494	0.0305805	-0.82049	0.00218212
Zm4|ZMO1929	ZMO1929	P48220	60 kDa chaperonin (GroEL protein) (Protein Cpn60)	groL groEL mopA ZMO1929	-0.57493	0.00285853	0.144837	0.263447
Zm4|ZMOp104	ZMOp104	NA	NA	NA	-0.580808	0.109507	-0.387936	0.267714
Zm4|ZMO1153	ZMO1153	Q9X5F0	Ribosome-recycling factor (RRF) (Ribosome-releasing factor)	frr rrf ZMO1153	-0.582528	0.000136966	0.144316	0.209607
Zm4|ZMO0516	ZMO0516	Q5NQ65	Elongation factor Tu (EF-Tu)	tuf ZMO0516	-0.582872	0.0182235	-0.593005	0.00903943
Zm4|ZMO0900	ZMO0900	Q5NP36	Glutamate--tRNA ligase 1 (EC 6.1.1.17) (Glutamyl-tRNA synthetase 1) (GluRS 1)	gltX1 ZMO0900	-0.585216	0.00267059	-0.231611	0.0152338
Zm4|ZMO0367	ZMO0367	P21907	Glucose-6-phosphate 1-dehydrogenase (G6PD) (EC 1.1.1.49)	zwf ZMO0367	-0.593142	0.0114842	-0.00274147	0.981105
Zm4|ZMO1798	ZMO1798	Q5NLI8	30S ribosomal protein S1	ZMO1798	-0.597313	0.00924403	-0.208419	0.0510599
Zm4|ZMO0813	ZMO0813	Q9REQ2	Peptide deformylase (PDF) (EC 3.5.1.88) (Polypeptide deformylase)	def ZMO0813	-0.60219	0.0226551	0.412575	0.0998703
Zm4|ZMO1228	ZMO1228	Q5NN58	Mandelate racemase/muconate lactonizing protein	ZMO1228	-0.605491	0.00249692	-0.185424	0.0184315
Zm4|ZMO1996	ZMO1996	Q5NKZ0	Transcription termination factor Rho (EC 3.6.4.-) (ATP-dependent helicase Rho)	rho ZMO1996	-0.606678	0.0369058	-0.451497	0.000768111
Zm4|ZMO0604	ZMO0604	Q5NPX7	Flagellin domain protein	ZMO0604	-0.612695	0.138202	0.694361	0.00624505
Zm4|ZMO1718	ZMO1718	Q5NLR8	Uncharacterized protein	ZMO1718	-0.614164	0.145687	-1.08909	0.0049993
Zm4|ZMO0409	ZMO0409	Q5NQH1	Ornithine carbamoyltransferase (OTCase) (EC 2.1.3.3)	argF ZMO0409	-0.615058	0.000205875	0.0224725	0.749752
Zm4|ZMO1812	ZMO1812	Q5NLH4	Electron transport complex subunit C	ZMO1812	-0.615478	0.127909	-0.196823	0.469913
Zm4|ZMO1593	ZMO1593	Q5NM43	Peptidase M61 domain protein	ZMO1593	-0.615716	0.0874547	-0.316307	0.0913527
Zm4|ZMO1632	ZMO1632	Q5NM04	Succinyl-diaminopimelate desuccinylase (SDAP desuccinylase) (EC 3.5.1.18) (N-succinyl-LL-2,6-diaminoheptanedioate amidohydrolase)	dapE ZMO1632	-0.616996	0.000884611	-0.74268	0.000319743
Zm4|ZMO1473	ZMO1473	Q5NMG3	Uncharacterized protein	ZMO1473	-0.617593	0.151135	-0.396978	0.0925901
Zm4|ZMO1191	ZMO1191	Q9X3X5	Deoxyuridine 5'-triphosphate nucleotidohydrolase (dUTPase) (EC 3.6.1.23) (dUTP pyrophosphatase)	dut ZMO1191	-0.618974	0.0104184	-0.315659	0.0309257
Zm4|ZMO0763	ZMO0763	Q5NPH3	Tetratricopeptide domain protein	ZMO0763	-0.621699	0.17536	-0.870297	0.00141212
Zm4|ZMO0522	ZMO0522	Q5NQ59	30S ribosomal protein S3	rpsC ZMO0522	-0.624744	0.0613491	-0.27938	0.0668265
Zm4|ZMO0410	ZMO0410	Q5NQH0	33 kDa chaperonin	ZMO0410	-0.625258	0.0242829	-0.424519	0.00351527
Zm4|ZMO1092	ZMO1092	Q5NNJ4	Methionine--tRNA ligase (EC 6.1.1.10) (Methionyl-tRNA synthetase) (MetRS)	metG ZMO1092	-0.630528	0.00523094	-0.390788	0.0141901
Zm4|ZMO0041	ZMO0041	Q5NRI9	Shikimate dehydrogenase (NADP(+)) (SDH) (EC 1.1.1.25)	aroE ZMO0041	-0.637371	0.000966191	-0.431308	0.0193854
Zm4|ZMO0590	ZMO0590	Q5NPZ1	Colicin V production protein	ZMO0590	-0.638364	0.0130502	-1.10982	0.294489
Zm4|ZMO0425	ZMO0425	Q5NQF5	FeS assembly ATPase SufC	ZMO0425	-0.638487	0.0386959	-0.7111	0.011118
Zm4|ZMO1273	ZMO1273	Q5NN13	Amidohydrolase 3	ZMO1273	-0.639485	0.116214	-0.877977	0.00137402
Zm4|ZMO0182	ZMO0182	Q5NR48	Adenosylhomocysteinase (EC 3.3.1.1) (S-adenosyl-L-homocysteine hydrolase) (AdoHcyase)	ahcY ZMO0182	-0.6398	0.00760109	-0.345535	0.0324884
Zm4|ZMO1642	ZMO1642	Q5NLZ4	Anhydro-N-acetylmuramic acid kinase (EC 2.7.1.170) (AnhMurNAc kinase)	anmK ZMO1642	-0.640137	0.344346	0.702957	0.0113174
Zm4|ZMO0483	ZMO0483	Q5NQ98	Homoserine dehydrogenase (EC 1.1.1.3)	ZMO0483	-0.646863	0.0195859	-0.34291	0.00724328
Zm4|ZMO0244	ZMO0244	Q5NQY6	Histone family protein DNA-binding protein	ZMO0244	-0.649307	0.00140076	0.26025	0.00832144
Zm4|ZMO0785	ZMO0785	Q5NPF1	Putative pre-16S rRNA nuclease (EC 3.1.-.-)	ZMO0785	-0.650051	0.0243678	0.0760277	0.665753
Zm4|ZMO0221	ZMO0221	Q5NR09	Transcriptional regulator, CarD family	ZMO0221	-0.650645	0.0395069	-0.19275	0.0684072
Zm4|ZMO0128	ZMO0128	Q5NRA2	TonB-dependent receptor	ZMO0128	-0.650963	0.0343055	-0.84227	0.00244882
Zm4|ZMO0757	ZMO0757	Q5NPH9	TPR repeat-containing protein	ZMO0757	-0.655007	0.194977	-0.64891	0.00167835
Zm4|ZMO1521	ZMO1521	Q5NMB5	Uncharacterized protein	ZMO1521	-0.657881	0.0427387	-0.544633	0.014543
Zm4|ZMO1370	ZMO1370	H2VFM5	N-carbamoylputrescine amidase	ZMO1370	-0.662412	0.00450962	-1.08599	0.0345335
Zm4|ZMO0518	ZMO0518	Q5NQ63	50S ribosomal protein L4	rplD ZMO0518	-0.671484	0.00832966	0.111968	0.325488
Zm4|ZMO1116	ZMO1116	Q5NNH0	Glutamate synthase, small subunit	ZMO1116	-0.672568	0.00365991	0.329135	0.015258
Zm4|ZMOp328	ZMOp328	NA	NA	NA	-0.677035	0.0145682	1.18	0.000101039
Zm4|ZMO1636	ZMO1636	Q5NM00	Import inner membrane translocase subunit Tim44	ZMO1636	-0.678337	0.000846423	-0.511136	0.0022433
Zm4|ZMO0532	ZMO0532	Q5NQ49	50S ribosomal protein L18	rplR ZMO0532	-0.690378	0.0204433	-0.168315	0.229542
Zm4|ZMO1701	ZMO1701	Q5NLT5	Outer-membrane lipoprotein carrier protein	ZMO1701	-0.691597	0.159859	-1.13969	0.00706893
Zm4|ZMO0249	ZMO0249	Q5NQY1	50S ribosomal protein L33	rpmG ZMO0249	-0.702567	0.0179442	-0.0719136	0.666084
Zm4|ZMO1348	ZMO1348	H2VFN6	Methionine aminopeptidase (MAP) (MetAP) (EC 3.4.11.18) (Peptidase M)	map ZMO1348	-0.705644	0.00176679	-0.219675	0.0115938
Zm4|ZMO1155	ZMO1155	Q9X5E8	Elongation factor Ts (EF-Ts)	tsf ZMO1155	-0.706664	0.0157722	0.106012	0.51689
Zm4|ZMO0896	ZMO0896	Q5NP40	Uncharacterized protein	ZMO0896	-0.718168	0.0124726	-0.261442	0.174703
Zm4|ZMO0543	ZMO0543	Q5NQ38	Aconitate hydratase (EC 4.2.1.3)	ZMO0543	-0.73159	0.00055741	-0.348514	0.00301505
Zm4|ZMO1079	ZMO1079	Q5NNK7	50S ribosomal protein L19	rplS ZMO1079	-0.733216	0.0121277	-0.131343	0.173745
Zm4|ZMO1767	ZMO1767	Q5NLL9	UTP--glucose-1-phosphate uridylyltransferase (EC 2.7.7.9) (UDP-glucose pyrophosphorylase)	ZMO1767	-0.734958	0.00337013	-0.453423	0.00905672
Zm4|ZMO1089	ZMO1089	Q5NNJ7	Serine-type D-Ala-D-Ala carboxypeptidase (EC 3.4.16.4)	ZMO1089	-0.735212	0.00315451	-0.869596	0.00301216
Zm4|ZMO0514	ZMO0514	Q5NQ67	30S ribosomal protein S7	rpsG ZMO0514	-0.736168	0.00757252	0.324871	0.0471384
Zm4|ZMO0428	ZMO0428	Q3V8G5	FeS assembly SUF system protein	ZMO0428	-0.738508	0.193882	-0.301624	0.0248663
Zm4|ZMO0533	ZMO0533	Q5NQ48	30S ribosomal protein S5	rpsE ZMO0533	-0.741386	0.00501263	-0.010387	0.946
Zm4|ZMO1501	ZMO1501	Q5NMD5	1-(5-phosphoribosyl)-5-[(5-phosphoribosylamino)methylideneamino] imidazole-4-carboxamide isomerase (EC 5.3.1.16) (Phosphoribosylformimino-5-aminoimidazole carboxamide ribotide isomerase)	hisA ZMO1501	-0.747465	0.0011141	-0.411263	0.0102173
Zm4|ZMO0584	ZMO0584	Q5NPZ7	Tryptophan synthase alpha chain (EC 4.2.1.20)	trpA ZMO0584	-0.758555	0.000792047	0.424227	0.00236184
Zm4|ZMO0782	ZMO0782	Q5NPF4	Aspartyl/glutamyl-tRNA(Asn/Gln) amidotransferase subunit B (Asp/Glu-ADT subunit B) (EC 6.3.5.-)	gatB ZMO0782	-0.764066	0.00167249	-0.747998	0.000691458
Zm4|ZMO1633	ZMO1633	Q5NM03	Uncharacterized protein	ZMO1633	-0.770931	0.0920753	-1.20338	8.27562e-05
Zm4|ZMO0363	ZMO0363	P28720	Queuine tRNA-ribosyltransferase (EC 2.4.2.29) (Guanine insertion enzyme) (tRNA-guanine transglycosylase)	tgt ZMO0363	-0.773348	0.300712	-0.216206	0.230864
Zm4|ZMO0994	ZMO0994	Q5NNU2	Uncharacterized protein	ZMO0994	-0.775296	0.133733	-0.548591	0.121366
Zm4|ZMO0735	ZMO0735	Q5NPK1	Acetyl-CoA carboxylase, biotin carboxylase	ZMO0735	-0.779962	0.00457009	-0.344237	0.0052472
Zm4|ZMO0602	ZMO0602	Q5NPX9	OmpA/MotB domain protein	ZMO0602	-0.781797	0.000162573	-1.01313	3.95906e-07
Zm4|ZMO0979	ZMO0979	Q5NNV7	TonB-dependent receptor	ZMO0979	-0.783859	0.0167161	-0.425522	0.0355927
Zm4|ZMO0234	ZMO0234	Q5NQZ6	Periplasmic serine endoprotease DegP-like (EC 3.4.21.107)	ZMO0234	-0.785383	0.00127284	-0.68268	0.00108204
Zm4|ZMO1278	ZMO1278	Q5NN08	3-oxoacyl-[acyl-carrier-protein] synthase 2 (EC 2.3.1.179)	ZMO1278	-0.786891	0.0270972	-0.281645	0.217104
Zm4|ZMO0519	ZMO0519	Q5NQ62	50S ribosomal protein L23	rplW ZMO0519	-0.793746	0.0302557	0.0694635	0.672345
Zm4|ZMO0445	ZMO0445	Q5NQD6	Uncharacterized protein	ZMO0445	-0.794651	0.0937787	-1.57856	0.00548685
Zm4|ZMO0783	ZMO0783	Q5NPF3	Glutamyl-tRNA(Gln) amidotransferase subunit A (Glu-ADT subunit A) (EC 6.3.5.7)	gatA ZMO0783	-0.795382	0.000385426	-0.679244	0.000828222
Zm4|ZMO0544	ZMO0544	Q5NQ37	Isocitrate dehydrogenase [NADP] (EC 1.1.1.42)	ZMO0544	-0.797349	0.0032715	-0.108465	0.111255
Zm4|ZMO0992	ZMO0992	Q5NNU4	Peptidase S10 serine carboxypeptidase	ZMO0992	-0.798265	0.127565	-0.665298	0.281802
Zm4|ZMO0557	ZMO0557	Q5NQ24	Ribosome maturation factor RimP	rimP ZMO0557	-0.803348	0.0116787	-0.587426	0.0127052
Zm4|ZMO0153	ZMO0153	Q5NR77	Probable transcriptional regulatory protein ZMO0153	ZMO0153	-0.810718	0.0147943	-0.233034	0.0926628
Zm4|ZMO1563	ZMO1563	Q5NM73	Uncharacterized protein	ZMO1563	-0.815697	0.040048	-0.252126	0.386362
Zm4|ZMO0724	ZMO0724	Q5NPL2	Transcription termination/antitermination protein NusG	nusG ZMO0724	-0.817941	0.000872828	0.0708824	0.382237
Zm4|ZMO0374	ZMO0374	P0DJA3	Levansucrase (EC 2.4.1.10) (Beta-D-fructofuranosyl transferase) (Sucrose 6-fructosyl transferase)	sacB levU sucE2 ZMO0374	-0.819516	0.0942435	2.2352	1.68473e-06
Zm4|ZMO1880	ZMO1880	Q5NLA6	Uncharacterized protein	ZMO1880	-0.819741	0.0604785	-0.447527	0.072139
Zm4|ZMO1109	ZMO1109	Q5NNH7	Uncharacterized protein	ZMO1109	-0.820077	0.0612357	-0.990131	0.00604606
Zm4|ZMO1198	ZMO1198	Q5NN88	5-aminolevulinate synthase (EC 2.3.1.37) (5-aminolevulinic acid synthase) (Delta-ALA synthase) (Delta-aminolevulinate synthase)	ZMO1198	-0.820425	0.0101271	-0.0847294	0.72548
Zm4|ZMO1890	ZMO1890	Q5NL96	Mitochondrial processing peptidase-like protein (EC 3.4.24.64)	ZMO1890	-0.821562	0.00556599	0.0846809	0.62431
Zm4|ZMO0460	ZMO0460	P0DJA8	Proline--tRNA ligase (EC 6.1.1.15) (Prolyl-tRNA synthetase) (ProRS)	proS ZMO0460	-0.825155	0.00600925	-1.08278	0.000503458
Zm4|ZMO0932	ZMO0932	Q5NP04	Uncharacterized protein	ZMO0932	-0.827577	0.274035	4.34539	2.45996e-05
Zm4|ZMO1441	ZMO1441	Q5NMJ5	FAD dependent oxidoreductase	ZMO1441	-0.828341	0.00193382	-0.119403	0.614089
Zm4|ZMO1589	ZMO1589	Q5NM47	TIR protein	ZMO1589	-0.839952	0.0653841	0.518401	0.148165
Zm4|ZMO1036	ZMO1036	Q5NNQ0	Argininosuccinate synthase (EC 6.3.4.5) (Citrulline--aspartate ligase)	argG ZMO1036	-0.849126	0.0071942	-0.886752	0.00387248
Zm4|ZMO1740	ZMO1740	Q5NLP6	Uncharacterized protein	ZMO1740	-0.854592	0.00229077	0.105397	0.346095
Zm4|ZMO1150	ZMO1150	Q9X5F2	1-deoxy-D-xylulose 5-phosphate reductoisomerase (DXP reductoisomerase) (EC 1.1.1.267) (1-deoxyxylulose-5-phosphate reductoisomerase) (2-C-methyl-D-erythritol 4-phosphate synthase)	dxr ZMO1150	-0.855845	0.00642258	0.0415097	0.815273
Zm4|ZMO0524	ZMO0524	Q5NQ57	50S ribosomal protein L29	rpmC ZMO0524	-0.857724	0.003469	0.431197	0.10814
Zm4|ZMO0913	ZMO0913	Q5NP23	Branched-chain-amino-acid aminotransferase (EC 2.6.1.42)	ZMO0913	-0.859911	0.000918083	-0.15075	0.0914129
Zm4|ZMO0521	ZMO0521	Q5NQ60	50S ribosomal protein L22	rplV ZMO0521	-0.864017	0.000838329	-0.0364228	0.749703
Zm4|ZMO1964	ZMO1964	Q5NL22	Glutamate--tRNA ligase 2 (EC 6.1.1.17) (Glutamyl-tRNA synthetase 2) (GluRS 2)	gltX2 ZMO1964	-0.864141	0.00346642	-0.55609	0.00060554
Zm4|ZMO1796	ZMO1796	Q5NLJ0	3-phosphoshikimate 1-carboxyvinyltransferase (EC 2.5.1.19) (5-enolpyruvylshikimate-3-phosphate synthase) (EPSP synthase) (EPSPS)	aroA ZMO1796	-0.86454	0.0138142	-0.305241	0.0164224
Zm4|ZMO0148	ZMO0148	Q5NR82	Uncharacterized protein	ZMO0148	-0.866344	0.0499637	-0.223135	0.191474
Zm4|ZMO1643	ZMO1643	Q5NLZ3	Tyrosine--tRNA ligase (EC 6.1.1.1) (Tyrosyl-tRNA synthetase) (TyrRS)	tyrS ZMO1643	-0.870911	0.00185332	-0.682227	0.00328812
Zm4|ZMO1891	ZMO1891	Q5NL95	Threonine synthase (EC 4.2.3.1)	ZMO1891	-0.873121	0.00213964	-0.511595	0.00592687
Zm4|ZMO1640	ZMO1640	D2YW18	Tryptophan--tRNA ligase (EC 6.1.1.2) (Tryptophanyl-tRNA synthetase) (TrpRS)	trpS ZMO1640	-0.873221	1.43694e-05	1.02278	6.61396e-05
Zm4|ZMO1056	ZMO1056	Q5NNN0	Polynucleotide adenylyltransferase region	ZMO1056	-0.874186	0.00124799	-1.33546	0.000140039
Zm4|ZMOp124	ZMOp124	NA	NA	NA	-0.87821	0.00772638	0.599096	0.0161416
Zm4|ZMO1299	ZMO1299	Q5NMY7	Capsular polysaccharide biosynthesis protein	ZMO1299	-0.879626	0.00250613	-1.0296	0.00221473
Zm4|ZMO0874	ZMO0874	Q5NP62	Hopanoid biosynthesis associated radical SAM protein HpnH	ZMO0874	-0.882609	0.0105891	-0.531211	0.00526917
Zm4|ZMO0536	ZMO0536	Q5NQ45	50S ribosomal protein L15	rplO ZMO0536	-0.889851	0.00738532	-0.154096	0.24853
Zm4|ZMO1369	ZMO1369	H2VFM9	Agmatine deiminase (EC 3.5.3.12)	ZMO1369	-0.89918	0.00034616	-0.429556	0.0025646
Zm4|ZMO1604	ZMO1604	H2VFP5	Phosphodiesterase I (EC 3.1.4.1)	ZMO1604	-0.899828	0.036339	-1.22647	0.00150198
Zm4|ZMO1768	ZMO1768	Q9Z661	Diaminopimelate decarboxylase (DAP decarboxylase) (DAPDC) (EC 4.1.1.20)	lysA ZMO1768	-0.90058	0.00607715	-0.534589	0.00543801
Zm4|ZMO0517	ZMO0517	Q5NQ64	50S ribosomal protein L3	rplC ZMO0517	-0.90077	0.000654338	0.0651861	0.505872
Zm4|ZMO1653	ZMO1653	Q5NLY3	Aspartokinase (EC 2.7.2.4)	ZMO1653	-0.902611	0.00613478	-0.432752	0.00713949
Zm4|ZMO0236	ZMO0236	Q5NQZ4	Iron-sulfur cluster carrier protein	ZMO0236	-0.902617	0.0341683	-0.369262	0.0839057
Zm4|ZMO0530	ZMO0530	Q5NQ51	30S ribosomal protein S8	rpsH ZMO0530	-0.903077	0.000366608	-0.166057	0.114717
Zm4|ZMO1420	ZMO1420	Q5NML6	N5-carboxyaminoimidazole ribonucleotide mutase (N5-CAIR mutase) (EC 5.4.99.18) (5-(carboxyamino)imidazole ribonucleotide mutase)	purE ZMO1420	-0.904331	0.000184192	0.088623	0.477494
Zm4|ZMO0884	ZMO0884	Q5NP52	50S ribosomal protein L13	rplM ZMO0884	-0.907036	0.000799697	0.016701	0.881297
Zm4|ZMO1686	ZMO1686	Q5NLV0	tRNA synthetase class II (G H P and S)	ZMO1686	-0.907633	0.000760293	-0.82111	0.000258393
Zm4|ZMO0715	ZMO0715	Q5NPM1	Aspartate--tRNA(Asp/Asn) ligase (EC 6.1.1.23) (Aspartyl-tRNA synthetase) (AspRS) (Non-discriminating aspartyl-tRNA synthetase) (ND-AspRS)	aspS ZMO0715	-0.914944	0.00167284	-0.230636	0.0260199
Zm4|ZMO0986	ZMO0986	Q5NNV0	Serine--tRNA ligase (EC 6.1.1.11) (Seryl-tRNA synthetase) (SerRS) (Seryl-tRNA(Ser/Sec) synthetase)	serS ZMO0986	-0.918105	8.18673e-05	-0.719682	0.000359434
Zm4|ZMO0527	ZMO0527	Q5NQ54	50S ribosomal protein L24	rplX ZMO0527	-0.919345	0.00124356	0.44414	0.01245
Zm4|ZMO1312	ZMO1312	Q5NMX4	Peptidylprolyl isomerase (EC 5.2.1.8)	ZMO1312	-0.920331	0.0788697	-1.0474	0.00384113
Zm4|ZMO0137	ZMO0137	Q5NR93	Sel1 domain protein repeat-containing protein	ZMO0137	-0.920656	0.0931725	-1.04444	0.00262845
Zm4|ZMO1270	ZMO1270	Q5NN16	8-amino-7-oxononanoate synthase (EC 2.3.1.47)	ZMO1270	-0.922197	0.00648561	-0.83115	0.00333864
Zm4|ZMO1388	ZMO1388	Q5NMP8	Gamma-glutamyltransferase (EC 2.3.2.2)	ZMO1388	-0.929304	0.04501	-0.815914	0.00801917
Zm4|ZMO1070	ZMO1070	Q5NNL6	Signal recognition particle receptor FtsY (SRP receptor)	ftsY ZMO1070	-0.931214	0.00294881	-1.0395	9.96981e-05
Zm4|ZMO1680	ZMO1680	Q5NLV6	Extensin family protein	ZMO1680	-0.938871	0.0336988	0.110399	0.615518
Zm4|ZMO0843	ZMO0843	Q5NP93	Arginine--tRNA ligase (EC 6.1.1.19) (Arginyl-tRNA synthetase) (ArgRS)	argS ZMO0843	-0.94082	0.00210824	-0.550899	0.00648467
Zm4|ZMO0863	ZMO0863	Q5NP73	dCTP deaminase (EC 3.5.4.13) (Deoxycytidine triphosphate deaminase)	dcd ZMO0863	-0.948361	0.000272355	-0.645375	0.0316711
Zm4|ZMO1147	ZMO1147	Q5NND9	Outer membrane chaperone Skp (OmpH)	ZMO1147	-0.950176	0.0567322	-0.481079	0.0449191
Zm4|ZMO0172	ZMO0172	Q5NR58	Phosphomethylpyrimidine synthase (EC 4.1.99.17) (Hydroxymethylpyrimidine phosphate synthase) (HMP-P synthase) (HMP-phosphate synthase) (HMPP synthase) (Thiamine biosynthesis protein ThiC)	thiC ZMO0172	-0.953256	0.0344919	-1.62728	0.00987357
Zm4|ZMO1769	ZMO1769	Q5NLL7	Uncharacterized protein	ZMO1769	-0.955846	0.0190315	0.848184	0.0299271
Zm4|ZMO1504	ZMO1504	Q5NMD2	Uncharacterized protein	ZMO1504	-0.960604	0.00470896	-0.57101	0.041685
Zm4|ZMO0587	ZMO0587	Q5NPZ4	Orotidine 5'-phosphate decarboxylase (EC 4.1.1.23)	ZMO0587	-0.961034	0.000255681	-0.413643	0.000755734
Zm4|ZMO1519	ZMO1519	Q5NMB7	Ribose-phosphate pyrophosphokinase (RPPK) (EC 2.7.6.1) (5-phospho-D-ribosyl alpha-1-diphosphate) (Phosphoribosyl diphosphate synthase) (Phosphoribosyl pyrophosphate synthase) (P-Rib-PP synthase) (PRPP synthase) (PRPPase)	prs ZMO1519	-0.969953	0.0042793	-0.596916	0.00348052
Zm4|ZMO0550	ZMO0550	Q5NQ31	30S ribosomal protein S15	rpsO ZMO0550	-0.970529	0.00678058	-0.195222	0.177718
Zm4|ZMO2017	ZMO2017	D2N0W9	Capsule biosynthesis phosphatase	ZMO2017	-0.972356	0.000972254	-0.659507	0.0007968
Zm4|ZMO1229	ZMO1229	Q5NN57	GTP cyclohydrolase 1 (EC 3.5.4.16) (GTP cyclohydrolase I) (GTP-CH-I)	folE ZMO1229	-0.973641	0.00204138	-0.6234	0.0131388
Zm4|ZMO0131	ZMO0131	Q5NR99	Metallophosphoesterase	ZMO0131	-0.974136	0.0160028	-0.810669	0.00300534
Zm4|ZMO0027	ZMO0027	Q5NRK3	Bifunctional purine biosynthesis protein PurH [Includes: IMP cyclohydrolase (EC 3.5.4.10) (IMP synthase) (Inosinicase) (ATIC); Phosphoribosylaminoimidazolecarboxamide formyltransferase (EC 2.1.2.3) (AICAR transformylase)]	purH ZMO0027	-0.975585	0.000274044	-0.499803	0.00236548
Zm4|ZMO1551	ZMO1551	Q9RH05	Histidinol dehydrogenase (HDH) (EC 1.1.1.23)	hisD hdh ZMO1551	-0.977769	0.000381507	-0.3332	0.00724885
Zm4|ZMO0807	ZMO0807	Q5NPC9	Ribosomal protein S12 methylthiotransferase RimO (S12 MTTase) (S12 methylthiotransferase) (EC 2.8.4.4) (Ribosomal protein S12 (aspartate-C(3))-methylthiotransferase) (Ribosome maturation factor RimO)	rimO ZMO0807	-0.978634	0.477233	1.11672	0.00691071
Zm4|ZMO1081	ZMO1081	Q5NNK5	Uncharacterized protein	ZMO1081	-0.980836	0.00117281	0.261975	0.285006
Zm4|ZMO0706	ZMO0706	Q5NPN0	Endonuclease III (EC 4.2.99.18) (DNA-(apurinic or apyrimidinic site) lyase)	nth ZMO0706	-0.983299	0.0913308	-0.417011	0.0740564
Zm4|ZMO1970	ZMO1970	Q5NL16	3-methyl-2-oxobutanoate hydroxymethyltransferase 2 (EC 2.1.2.11) (Ketopantoate hydroxymethyltransferase 2) (KPHMT 2)	panB2 ZMO1970	-0.994349	0.0738764	-0.48595	0.0404892
Zm4|ZMO1687	ZMO1687	Q5NLU9	Adenylosuccinate synthetase (AMPSase) (AdSS) (EC 6.3.4.4) (IMP--aspartate ligase)	purA ZMO1687	-1.00311	0.000154796	-0.304611	0.00827113
Zm4|ZMO0593	ZMO0593	Q5NPY8	3-dehydroquinate synthase (EC 4.2.3.4)	aroB ZMO0593	-1.00573	0.00257139	-0.783616	0.00108916
Zm4|ZMO1341	ZMO1341	Q5NMU5	Uncharacterized protein	ZMO1341	-1.00979	0.0100476	-0.374387	0.0741257
Zm4|ZMO0103	ZMO0103	Q5NRC7	Beta-lactamase	ZMO0103	-1.01076	0.000178365	-0.143618	0.330578
Zm4|ZMO0315	ZMO0315	H2VFR5	Uncharacterized protein	ZMO0315	-1.01083	0.0146772	-0.182059	0.359377
Zm4|ZMO0984	ZMO0984	Q5NNV2	Peptidase M23	ZMO0984	-1.01465	0.0570363	-0.0744734	0.897035
Zm4|ZMO1002	ZMO1002	Q5NNT4	Phosphoglucosamine mutase (EC 5.4.2.10)	glmM ZMO1002	-1.01776	0.00888095	-0.705055	0.00745035
Zm4|ZMO0691	ZMO0691	Q5NPP5	Methylenetetrahydrofolate--tRNA-(uracil-5-)-methyltransferase TrmFO (EC 2.1.1.74) (Folate-dependent tRNA (uracil-5-)-methyltransferase) (Folate-dependent tRNA(M-5-U54)-methyltransferase)	trmFO gid ZMO0691	-1.0185	0.00426133	-0.665359	6.01111e-05
Zm4|ZMO1107	ZMO1107	Q5NNH9	Transcriptional regulator, AsnC family	ZMO1107	-1.02508	0.000190393	-0.313075	0.0600858
Zm4|ZMO0125	ZMO0125	Q5NRA5	Cys-tRNA(Pro)/Cys-tRNA(Cys) deacylase (EC 4.2.-.-)	ZMO0125	-1.02903	0.000173757	-0.241681	0.146992
Zm4|ZMO1019	ZMO1019	Q5NNR7	Deoxyhypusine synthase-like protein (EC 2.5.-.-)	ZMO1019	-1.0294	0.00190384	-0.639318	0.000274028
Zm4|ZMO0720	ZMO0720	Q5NPL6	4-hydroxy-tetrahydrodipicolinate synthase (HTPA synthase) (EC 4.3.3.7)	dapA ZMO0720	-1.03242	2.21297e-05	0.66921	0.000490823
Zm4|ZMO1878	ZMO1878	Q5NLA8	Valine--tRNA ligase (EC 6.1.1.9) (Valyl-tRNA synthetase) (ValRS)	valS ZMO1878	-1.03345	0.000774699	-0.910341	0.00218944
Zm4|ZMO0719	ZMO0719	Q5NPL7	Lytic transglycosylase catalytic	ZMO0719	-1.03723	0.0323795	-0.18496	0.382812
Zm4|ZMO0722	ZMO0722	Q5NPL4	Endothelin-converting enzyme 1 (EC 3.4.24.71)	ZMO0722	-1.04121	0.0292601	-0.476409	0.0353144
Zm4|ZMO0499	ZMO0499	Q5NQ82	Penicillin-binding protein, 1A family (EC 2.4.1.129)	ZMO0499	-1.04206	0.00238119	-0.570749	0.0499871
Zm4|ZMO0756	ZMO0756	Q5NPI0	TPR repeat-containing protein	ZMO0756	-1.04724	0.000224686	-0.803195	0.000246561
Zm4|ZMO1760	ZMO1760	Q5NLM6	Extracellular ligand-binding receptor	ZMO1760	-1.04752	0.00591608	0.0847179	0.645904
Zm4|ZMO0608	ZMO0608	Q9Z5T8	Flagellar L-ring protein (Basal body L-ring protein)	flgH ZMO0608	-1.04889	0.0956765	0.296954	0.242284
Zm4|ZMO1076	ZMO1076	Q5NNL0	30S ribosomal protein S16	rpsP ZMO1076	-1.05038	9.20611e-06	0.0375464	0.641973
Zm4|ZMO0864	ZMO0864	Q5NP72	Cytidine deaminase (EC 3.5.4.5) (Cytidine aminohydrolase)	ZMO0864	-1.05072	0.02869	0.0708593	0.533554
Zm4|ZMO0555	ZMO0555	Q5NQ26	Uncharacterized protein	ZMO0555	-1.05686	0.0473873	-0.860464	0.00525326
Zm4|ZMO1900	ZMO1900	Q5NL86	Phosphate acyltransferase (EC 2.3.1.n2) (Acyl-ACP phosphotransacylase) (Acyl-[acyl-carrier-protein]--phosphate acyltransferase) (Phosphate-acyl-ACP acyltransferase)	plsX ZMO1900	-1.06568	0.00369002	-0.558152	0.000692376
Zm4|ZMO0786	ZMO0786	Q5NPF0	Uncharacterized protein	ZMO0786	-1.0696	0.000567166	-0.163796	0.377931
Zm4|ZMO0985	ZMO0985	Q5NNV1	5'-nucleotidase SurE (EC 3.1.3.5) (Nucleoside 5'-monophosphate phosphohydrolase)	surE ZMO0985	-1.07146	0.000115318	-0.368451	0.000955307
Zm4|ZMO1434	ZMO1434	Q5NMK2	Uncharacterized protein	ZMO1434	-1.07951	0.0178323	-0.525879	0.0113334
Zm4|ZMO0787	ZMO0787	Q5NPE9	Glucose-methanol-choline oxidoreductase	ZMO0787	-1.08125	0.000493857	-0.336383	0.0465107
Zm4|ZMO0390	ZMO0390	Q5NQJ0	Uncharacterized protein	ZMO0390	-1.08199	0.472631	3.46105	0.000302054
Zm4|ZMO1077	ZMO1077	Q5NNK9	Ribosome maturation factor RimM	rimM ZMO1077	-1.08672	0.00706573	-0.630687	0.0177331
Zm4|ZMO0209	ZMO0209	Q5NR21	50S ribosomal protein L27	rpmA ZMO0209	-1.08758	0.00325272	-0.205014	0.118648
Zm4|ZMO0709	ZMO0709	Q5NPM7	Phosphoribosylformylglycinamidine cyclo-ligase (EC 6.3.3.1) (AIR synthase) (AIRS) (Phosphoribosyl-aminoimidazole synthetase)	purM ZMO0709	-1.08987	0.00268676	-0.856789	0.000401505
Zm4|ZMO1615	ZMO1615	O50237	Transcription elongation factor GreA (Transcript cleavage factor GreA)	greA ZMO1615	-1.09078	0.000257401	-0.674042	0.00286106
Zm4|ZMO1435	ZMO1435	Q5NMK1	Leucine--tRNA ligase (EC 6.1.1.4) (Leucyl-tRNA synthetase) (LeuRS)	leuS ZMO1435	-1.09253	0.000635127	-0.788604	0.000129333
Zm4|ZMO1345	ZMO1345	H2VFQ8	Aminopeptidase N	ZMO1345	-1.09465	0.00401699	-0.843263	0.0019532
Zm4|ZMO1227	ZMO1227	Q5NN59	50S ribosomal protein L9	rplI ZMO1227	-1.09983	0.000172323	-0.054805	0.537723
Zm4|ZMO1417	ZMO1417	Q5NML9	DEAD/DEAH box helicase domain protein	ZMO1417	-1.1065	0.00537479	-0.487734	0.0708375
Zm4|ZMO1683	ZMO1683	Q5NLV3	L-asparaginase, type II (EC 3.5.1.1)	ZMO1683	-1.11374	0.0162566	-0.392727	0.139676
Zm4|ZMO1156	ZMO1156	Q9X5E7	30S ribosomal protein S2	rpsB ZMO1156	-1.11454	0.000390559	0.00835242	0.937016
Zm4|ZMO1470	ZMO1470	Q5NMG6	Transglycosylase domain protein	ZMO1470	-1.11962	0.0779813	0.806886	0.000656344
Zm4|ZMO1532	ZMO1532	Q5NMA4	Phosphoribosylformylglycinamidine synthase subunit PurQ (FGAM synthase) (EC 6.3.5.3) (Formylglycinamide ribonucleotide amidotransferase subunit I) (FGAR amidotransferase I) (FGAR-AT I) (Glutaminase PurQ) (EC 3.5.1.2) (Phosphoribosylformylglycinamidine synthase subunit I)	purQ ZMO1532	-1.12052	0.000348937	-0.435659	0.000502867
Zm4|ZMO1279	ZMO1279	Q5NN07	Acyl carrier protein (ACP)	acpP ZMO1279	-1.1207	4.64135e-05	-0.209557	0.137855
Zm4|ZMO0820	ZMO0820	Q9REQ6	Phosphoribosylformylglycinamidine synthase subunit PurL (FGAM synthase) (EC 6.3.5.3) (Formylglycinamide ribonucleotide amidotransferase subunit II) (FGAR amidotransferase II) (FGAR-AT II) (Glutamine amidotransferase PurL) (Phosphoribosylformylglycinamidine synthase subunit II)	purL pur-q ZMO0820	-1.12527	0.00114095	-0.828543	0.000358252
Zm4|ZMO0945	ZMO0945	Q5NNZ1	Aldose 1-epimerase	ZMO0945	-1.12629	0.000118658	-0.212686	0.025746
Zm4|ZMO0526	ZMO0526	Q5NQ55	50S ribosomal protein L14	rplN ZMO0526	-1.12646	0.00203799	0.0557779	0.609437
Zm4|ZMO0612	ZMO0612	Q5NPW9	Basal-body rod modification protein FlgD	ZMO0612	-1.13788	0.02268	0.282109	0.0177488
Zm4|ZMO1422	ZMO1422	Q5NML4	Peptidase M16 domain protein	ZMO1422	-1.14066	0.0129947	-0.39067	0.0840676
Zm4|ZMO0323	ZMO0323	Q5NQQ7	Isoleucine--tRNA ligase (EC 6.1.1.5) (Isoleucyl-tRNA synthetase) (IleRS)	ileS ZMO0323	-1.14391	0.00169503	-0.849701	0.000732457
Zm4|ZMO0278	ZMO0278	Q5NQV2	3'-5' exonuclease	ZMO0278	-1.144	0.000314272	-0.414283	0.0116757
Zm4|ZMO1201	ZMO1201	Q5NN85	Serine hydroxymethyltransferase (SHMT) (Serine methylase) (EC 2.1.2.1)	glyA ZMO1201	-1.14638	0.00102931	-0.284975	0.0990104
Zm4|ZMO1652	ZMO1652	Q5NLY4	2-nitropropane dioxygenase NPD	ZMO1652	-1.15719	0.00526971	-0.0429946	0.705255
Zm4|ZMO1140	ZMO1140	Q5NNE6	Acetolactate synthase, small subunit	ZMO1140	-1.15802	0.00185419	-0.325577	0.0315099
Zm4|ZMO1638	ZMO1638	Q9EZ97	Protein-export protein SecB	secB ZMO1638	-1.15888	0.0217884	0.830431	0.0112877
Zm4|ZMO1619	ZMO1619	Q5NM17	GatB/YqeY domain-containing protein	ZMO1619	-1.1664	0.000103602	-0.162373	0.252615
Zm4|ZMO1554	ZMO1554	Q5NM82	Ribosomal RNA small subunit methyltransferase E (EC 2.1.1.193)	ZMO1554	-1.16886	0.0138541	-0.483586	0.0266622
Zm4|ZMO0588	ZMO0588	Q5NPZ3	Uncharacterized protein	ZMO0588	-1.18304	0.0127596	-0.984348	0.274839
Zm4|ZMO2003	ZMO2003	D2N0W0	30S ribosomal protein S10	rpsJ ZMO2003	-1.1864	0.00568045	-0.068246	0.419585
Zm4|ZMO0656	ZMO0656	Q5NPT0	Phosphoribosyltransferase	ZMO0656	-1.18677	0.00032459	-0.913922	9.11652e-05
Zm4|ZMO1268	ZMO1268	Q5NN18	Uncharacterized protein	ZMO1268	-1.20026	0.0552589	1.90025	0.0120263
Zm4|ZMO1494	ZMO1494	Q5NME2	Acetylglutamate kinase (EC 2.7.2.8) (N-acetyl-L-glutamate 5-phosphotransferase) (NAG kinase) (NAGK)	argB ZMO1494	-1.21024	0.00157082	-1.23139	0.000238068
Zm4|ZMO0606	ZMO0606	Q5NPX5	Uncharacterized protein	ZMO0606	-1.21088	0.053671	1.09144	0.00731072
Zm4|ZMO1967	ZMO1967	Q5NL19	Beta-lactamase (EC 3.5.2.6)	ZMO1967	-1.2126	0.0201263	-0.997647	0.0080275
Zm4|ZMO0220	ZMO0220	Q5NR10	4Fe-4S ferredoxin iron-sulfur binding domain protein	ZMO0220	-1.21291	0.00555559	0.0937363	0.577456
Zm4|ZMO1319	ZMO1319	Q5NMW7	Uncharacterized protein	ZMO1319	-1.21958	0.00630514	-0.745287	0.0126328
Zm4|ZMO1225	ZMO1225	Q5NN61	30S ribosomal protein S6	rpsF ZMO1225	-1.22076	4.64609e-05	-0.45576	0.00141353
Zm4|ZMO1291	ZMO1291	Q5NMZ5	Peptidase S10 serine carboxypeptidase	ZMO1291	-1.22419	0.0447563	-1.12306	0.000981018
Zm4|ZMO0531	ZMO0531	Q5NQ50	50S ribosomal protein L6	rplF ZMO0531	-1.22811	0.000528384	-0.285052	0.0258078
Zm4|ZMO0938	ZMO0938	Q5NNZ8	Alkaline phosphatase PhoD (ALPI) (EC 3.1.3.1) (Type I phosphodiesterase/nucleotide pyrophosphatase)	phoD ZMO0938	-1.22883	0.0111207	-0.954426	0.00336549
Zm4|ZMO0655	ZMO0655	Q5NPT1	Adenosine/AMP deaminase	ZMO0655	-1.23077	0.0195047	-0.998097	0.00708057
Zm4|ZMO1043	ZMO1043	Q5NNP3	LemA family protein	ZMO1043	-1.23181	0.00141509	-1.45085	0.00388864
Zm4|ZMO1025	ZMO1025	Q5NNR1	Anaerobic ribonucleoside-triphosphate reductase	ZMO1025	-1.23892	0.0188421	0.177913	0.456062
Zm4|ZMO1136	ZMO1136	Q5NNF0	Cytochrome-c peroxidase (EC 1.11.1.5)	ZMO1136	-1.25115	0.000846595	-0.903814	0.00839374
Zm4|ZMO0294	ZMO0294	Q9FDL9	50S ribosomal protein L28	rpmB ZMO0294	-1.25463	0.00308476	-0.339114	0.200082
Zm4|ZMO1693	ZMO1693	Q5NLU3	Chorismate synthase (CS) (EC 4.2.3.5) (5-enolpyruvylshikimate-3-phosphate phospholyase)	aroC ZMO1693	-1.25858	0.0039157	-2.12915	0.0145782
Zm4|ZMO0921	ZMO0921	Q5NP15	Uncharacterized protein	ZMO0921	-1.2627	0.0232797	-0.702073	0.0158
Zm4|ZMO1667	ZMO1667	Q5NLW9	Carboxyl-terminal protease (EC 3.4.21.102)	ZMO1667	-1.26561	0.00760673	-0.991728	0.00365642
Zm4|ZMO1548	ZMO1548	Q5NM88	Squalene-hopene cyclase (EC 5.4.99.17)	ZMO1548	-1.26609	0.0958176	-1.15234	0.0121335
Zm4|ZMO0971	ZMO0971	Q5NNW5	Adenine deaminase (ADE) (EC 3.5.4.2) (Adenine aminohydrolase) (AAH)	ZMO0971	-1.27296	0.000222101	-0.423682	0.00419951
Zm4|ZMO0726	ZMO0726	Q5NPL0	50S ribosomal protein L1	rplA ZMO0726	-1.27457	0.000196779	-0.322371	0.0370777
Zm4|ZMO1014	ZMO1014	Q5NNS2	Translation initiation factor IF-1	infA ZMO1014	-1.27784	0.000127143	-0.0724352	0.44581
Zm4|ZMOp126	ZMOp126	NA	NA	NA	-1.28207	0.0218104	-2.20079	0.00179672
Zm4|ZMO0176	ZMO0176	Q5NR54	Transketolase	ZMO0176	-1.28492	0.000733868	0.0321076	0.564539
Zm4|ZMO0677	ZMO0677	Q5NPQ9	3-isopropylmalate dehydrogenase (EC 1.1.1.85) (3-IPM-DH) (Beta-IPM dehydrogenase) (IMDH)	leuB ZMO0677	-1.28571	0.00118603	-0.161516	0.335745
Zm4|ZMO0014	ZMO0014	Q5NRL6	Ribonuclease PH (RNase PH) (EC 2.7.7.56) (tRNA nucleotidyltransferase)	rph ZMO0014	-1.2982	0.00506495	-0.298726	0.0150027
Zm4|ZMO0395	ZMO0395	Q5NQI4	Uncharacterized protein	ZMO0395	-1.30498	0.061836	3.85597	1.24656e-06
Zm4|ZMO0528	ZMO0528	Q5NQ53	50S ribosomal protein L5	rplE ZMO0528	-1.31354	0.000169992	-0.291572	0.0254279
Zm4|ZMO0855	ZMO0855	Q5NP81	Polyprenyl synthetase	ZMO0855	-1.32366	0.000452558	-1.0937	6.67509e-07
Zm4|ZMOp312	ZMOp312	NA	NA	NA	-1.33816	0.0164268	4.99161	1.19392e-06
Zm4|ZMO1612	ZMO1612	H2VFL5	Toluene tolerance family protein	ZMO1612	-1.34494	0.0168187	-1.08728	0.00562523
Zm4|ZMO1655	ZMO1655	Q5NLY1	Antioxidant, AhpC/TSA family protein	ZMO1655	-1.34495	0.00918315	-0.587868	0.0317329
Zm4|ZMO1271	ZMO1271	Q5NN15	Uroporphyrin-III C-methyltransferase	ZMO1271	-1.34678	0.000167714	-0.888732	0.00224805
Zm4|ZMO0725	ZMO0725	Q5NPL1	50S ribosomal protein L11	rplK ZMO0725	-1.35872	0.00020729	-0.529568	3.18788e-06
Zm4|ZMO0130	ZMO0130	P14924	Acid phosphatase (EC 3.1.3.2)	phoC ZMO0130	-1.37185	0.00400185	-1.02592	0.00668039
Zm4|ZMO0538	ZMO0538	Q5NQ43	Adenylate kinase (AK) (EC 2.7.4.3) (ATP-AMP transphosphorylase) (ATP:AMP phosphotransferase) (Adenylate monophosphate kinase)	adk ZMO0538	-1.39289	9.07396e-05	-0.487329	0.00306514
Zm4|ZMO0512	ZMO0512	P50970	Dihydrolipoyl dehydrogenase (EC 1.8.1.4) (Dihydrolipoamide dehydrogenase) (E3 component of pyruvate and 2-oxoglutarate dehydrogenases complexes)	lpd ZMO0512	-1.40133	0.0356657	0.181362	0.486659
Zm4|ZMOp229	ZMOp229	NA	NA	NA	-1.40507	0.0376674	2.37371	0.000358638
Zm4|ZMO0399	ZMO0399	Q5NQI1	Uncharacterized protein	ZMO0399	-1.4196	0.0547691	3.94661	9.72103e-07
Zm4|ZMO0585	ZMO0585	Q5NPZ6	Tryptophan synthase beta chain (EC 4.2.1.20)	trpB ZMO0585	-1.42485	2.57146e-05	0.00238117	0.980749
Zm4|ZMO1910	ZMO1910	Q5NL76	50S ribosomal protein L25 (General stress protein CTC)	rplY ctc ZMO1910	-1.42642	0.00122151	0.283925	0.0010794
Zm4|ZMO1149	ZMO1149	Q5NND7	Zinc metalloprotease (EC 3.4.24.-)	ZMO1149	-1.43591	0.0671481	-1.43866	0.177893
Zm4|ZMO0342	ZMO0342	Q5NQN8	Aminotransferase (EC 2.6.1.-)	ZMO0342	-1.44452	3.75208e-05	-0.709894	0.000184708
Zm4|ZMO0970	ZMO0970	Q5NNW6	Purine nucleoside permease	ZMO0970	-1.4498	0.00580819	-1.27534	0.0016803
Zm4|ZMO1347	ZMO1347	H2VFP6	Aromatic amino acid beta-eliminating lyase/threonine aldolase	ZMO1347	-1.45059	0.000106097	-0.69704	0.000227879
Zm4|ZMO1869	ZMO1869	Q5NLB7	Ribonuclease I-like protein	ZMO1869	-1.46728	0.00587561	-0.797174	0.0104312
Zm4|ZMO0614	ZMO0614	H2VFS4	Flagellar basal body rod protein FlgB	ZMO0614	-1.46774	0.0357308	1.43631	0.0011848
Zm4|ZMO1351	ZMO1351	Q5NMT5	Carboxymethylenebutenolidase (EC 3.1.1.45)	ZMO1351	-1.48151	0.00538112	-0.696413	0.0071693
Zm4|ZMO0727	ZMO0727	Q5NPK9	50S ribosomal protein L10	rplJ ZMO0727	-1.48534	8.34686e-05	-0.557711	0.000688772
Zm4|ZMO0853	ZMO0853	Q5NP83	Peptidyl-prolyl cis-trans isomerase (PPIase) (EC 5.2.1.8)	ZMO0853	-1.49105	0.0196571	-1.04515	0.000861375
Zm4|ZMO1141	ZMO1141	Q9X5F8	Ketol-acid reductoisomerase (NADP(+)) (KARI) (EC 1.1.1.86) (Acetohydroxy-acid isomeroreductase) (AHIR) (Alpha-keto-beta-hydroxylacyl reductoisomerase) (Ketol-acid reductoisomerase type 1) (Ketol-acid reductoisomerase type I)	ilvC ZMO1141	-1.50806	0.000958973	-0.34934	0.0109604
Zm4|ZMO0703	ZMO0703	Q5NPN5	Peptidase S9 prolyl oligopeptidase active site domain protein	ZMO0703	-1.52242	0.00742269	-0.511809	0.011863
Zm4|ZMO1901	ZMO1901	Q5NL85	Uncharacterized protein	ZMO1901	-1.52543	6.09409e-05	-0.998198	0.000429545
Zm4|ZMO0613	ZMO0613	H2VFP7	Flagellar basal-body rod protein FlgC	ZMO0613	-1.52648	0.0212217	0.913208	0.00218736
Zm4|ZMO0488	ZMO0488	Q5NQ93	Uncharacterized protein	ZMO0488	-1.52858	0.00584171	-1.49848	0.0479379
Zm4|ZMO1251	ZMO1251	Q5NN35	Uncharacterized protein	ZMO1251	-1.53054	0.0140692	-1.42144	0.000841387
Zm4|ZMO1408	ZMO1408	Q5NMM8	Peptidase S9B dipeptidylpeptidase IV domain protein	ZMO1408	-1.55655	7.01369e-05	-1.02956	0.000426446
Zm4|ZMO0387	ZMO0387	Q5NQJ3	Putative phage major head protein	ZMO0387	-1.57995	0.0277241	2.94415	1.6641e-06
Zm4|ZMO1963	ZMO1963	Q5NL23	Citrate synthase	ZMO1963	-1.59595	0.000966891	-1.47501	3.052e-05
Zm4|ZMO1845	ZMO1845	Q5NLE1	PhnA protein	ZMO1845	-1.60767	3.34619e-05	-0.426783	0.00409581
Zm4|ZMO0686	ZMO0686	Q5NPQ0	Signal transduction protein	ZMO0686	-1.6248	0.0138154	-1.36781	0.00564168
Zm4|ZMO1429	ZMO1429	Q5NMK7	RND efflux system, outer membrane lipoprotein, NodT family	ZMO1429	-1.654	0.000278161	-0.271918	0.0529995
Zm4|ZMO0794	ZMO0794	Q5NPE2	Prolyl oligopeptidase (EC 3.4.21.26)	ZMO0794	-1.6548	0.0110914	-1.10275	0.00633995
Zm4|ZMO0389	ZMO0389	Q5NQJ1	Constituent protein	ZMO0389	-1.65717	0.0436468	4.07193	1.26086e-06
Zm4|ZMO0087	ZMO0087	Q5NRE3	Uncharacterized protein	ZMO0087	-1.67205	0.00038169	-1.53807	0.000988094
Zm4|ZMO0266	ZMO0266	Q5NQW4	Uncharacterized protein	ZMO0266	-1.67416	0.0167292	-0.192309	0.399868
Zm4|ZMO1568	ZMO1568	Q5NM68	TonB-dependent receptor	ZMO1568	-1.69109	0.00411051	-1.24323	0.00646962
Zm4|ZMOp311	ZMOp311	NA	NA	NA	-1.70778	0.0274652	4.49645	2.36778e-06
Zm4|ZMO0398	ZMO0398	Q5NQI2	Uncharacterized protein	ZMO0398	-1.74446	0.0262097	3.72116	2.06211e-05
Zm4|ZMO1183	ZMO1183	H2VFQ4	TPR repeat-containing protein	ZMO1183	-1.7526	0.000398022	-0.821657	0.00280696
Zm4|ZMO0747	ZMO0747	Q5NPI9	Uncharacterized protein	ZMO0747	-1.7558	0.124327	-0.291117	0.146529
Zm4|ZMO1763	ZMO1763	Q5NLM3	Uncharacterized protein	ZMO1763	-1.78366	0.000954661	-1.06975	0.0113325
Zm4|ZMO0525	ZMO0525	Q5NQ56	30S ribosomal protein S17	rpsQ ZMO0525	-1.79193	0.000234317	-0.941803	0.000430185
Zm4|ZMO1764	ZMO1764	Q5NLM2	ErfK/YbiS/YcfS/YnhG family protein	ZMO1764	-1.80641	0.000414961	-0.559539	0.0163165
Zm4|ZMO0609	ZMO0609	H2VFL7	Flagellar basal-body rod protein FlgG (Distal rod protein)	ZMO0609	-1.81722	0.0354977	0.37798	0.0279801
Zm4|ZMO1068	ZMO1068	Q5NNL8	Uncharacterized protein	ZMO1068	-1.82852	0.00350779	-1.12355	0.00063543
Zm4|ZMO0636	ZMO0636	Q3V8G3	Uncharacterized protein	ZMO0636	-1.84645	0.0249908	-1.58457	0.00570336
Zm4|ZMO0803	ZMO0803	Q5NPD3	Sporulation domain protein	ZMO0803	-1.849	0.00231767	-0.751221	0.00410146
Zm4|ZMO0689	ZMO0689	Q07982	Glucose--fructose oxidoreductase (GFOR) (EC 1.1.99.28)	gfo ZMO0689	-1.85655	0.00450076	-1.29445	0.00112515
Zm4|ZMO0383	ZMO0383	Q5NQJ7	Uncharacterized protein	ZMO0383	-1.88103	0.0288088	3.83991	2.68077e-06
Zm4|ZMO0632	ZMO0632	D2YW31	Flagellar hook-basal body complex protein FliE	fliE ZMO0632	-1.88498	0.0252073	0.25815	0.288382
Zm4|ZMO1167	ZMO1167	Q5NNB9	Peptidase S15	ZMO1167	-1.88695	0.00123385	-0.884567	0.00694627
Zm4|ZMO0610	ZMO0610	Q5NPX1	Flagellar basal-body rod protein FlgF	ZMO0610	-1.90075	0.0416609	0.516387	0.0104305
Zm4|ZMO1792	ZMO1792	Q5NLJ4	Dihydroxy-acid dehydratase (DAD) (EC 4.2.1.9)	ilvD ZMO1792	-1.9153	0.000200437	-0.317013	0.0116785
Zm4|ZMO0564	ZMO0564	Q5NQ17	Polyprenyl synthetase	ZMO0564	-1.94513	0.00117132	-1.86195	0.000347193
Zm4|ZMO1294	ZMO1294	Q5NMZ2	Sugar isomerase (SIS)	ZMO1294	-1.9591	0.0127722	-1.21072	0.00195115
Zm4|ZMO0026	ZMO0026	Q5NRK4	Sel1 domain protein repeat-containing protein	ZMO0026	-1.96998	0.000352484	-1.65924	0.0163449
Zm4|ZMO0270	ZMO0270	Q5NQW0	Uncharacterized protein	ZMO0270	-1.98169	0.00170012	0.219174	0.156721
Zm4|ZMO0188	ZMO0188	Q5NR42	TonB-dependent siderophore receptor	ZMO0188	-1.9967	0.0052954	-1.40145	0.0633911
Zm4|ZMO0276	ZMO0276	Q5NQV4	OstA family protein	ZMO0276	-1.99737	0.00408285	-0.960903	0.00115769
Zm4|ZMO1423	ZMO1423	Q5NML3	Peptidase M16 domain protein	ZMO1423	-2.01303	0.000423709	-0.578153	0.015751
Zm4|ZMO0687	ZMO0687	Q5NPP9	Thiamine pyrophosphate protein TPP binding domain protein	ZMO0687	-2.03814	0.000173654	-0.583503	0.00723982
Zm4|ZMO0269	ZMO0269	Q5NQW1	Uncharacterized protein	ZMO0269	-2.08914	0.00165885	0.0206888	0.896813
Zm4|ZMO0619	ZMO0619	H2VFS8	Flagella basal body P-ring formation protein FlgA	ZMO0619	-2.1224	0.000924572	-0.493819	0.00143401
Zm4|ZMO0393	ZMO0393	Q5NQI7	Uncharacterized protein	ZMO0393	-2.13409	0.00171504	4.81728	7.37497e-06
Zm4|ZMO0192	ZMO0192	Q5NR38	Peptidase M48 Ste24p	ZMO0192	-2.15474	0.00138053	-1.53594	0.000772077
Zm4|ZMO1710	ZMO1710	Q5NLS6	Signal peptidase I (EC 3.4.21.89)	ZMO1710	-2.17524	0.000251546	-1.05224	0.00517254
Zm4|ZMO0746	ZMO0746	Q5NPJ0	Uncharacterized protein	ZMO0746	-2.21288	0.000225677	-1.498	0.00163
Zm4|ZMO0400	ZMO0400	Q5NQI0	Uncharacterized protein	ZMO0400	-2.21862	0.0530199	3.8468	1.3137e-06
Zm4|ZMO2023	ZMO2023	D2N0X4	MltA domain protein	ZMO2023	-2.22296	0.00333261	0.0860013	0.575294
Zm4|ZMO0394	ZMO0394	Q5NQI6	Uncharacterized protein	ZMO0394	-2.27787	0.0338619	4.78842	2.72633e-06
Zm4|ZMOp418	ZMOp418	NA	NA	NA	-2.30475	0.00168172	-0.592244	0.0175529
Zm4|ZMO0380	ZMO0380	Q5NQK0	Uncharacterized protein	ZMO0380	-2.30476	0.000192264	4.12247	1.22618e-07
Zm4|ZMO0267	ZMO0267	Q5NQW3	Uncharacterized protein	ZMO0267	-2.30572	0.00030822	-1.0745	0.0007435
Zm4|ZMO0886	ZMO0886	Q5NP50	Uncharacterized protein	ZMO0886	-2.31758	0.00109312	-0.7502	0.0139963
Zm4|ZMO0265	ZMO0265	Q5NQW5	Uncharacterized protein	ZMO0265	-2.39193	0.00222132	-1.19727	0.00262621
Zm4|ZMO0361	ZMO0361	Q5NQL9	Uncharacterized protein	ZMO0361	-2.42268	0.00357279	-0.691889	0.0697631
Zm4|ZMO0263	ZMO0263	Q5NQW7	Uncharacterized protein	ZMO0263	-2.46504	0.000876008	-0.982857	0.0203796
Zm4|ZMO0479	ZMO0479	Q5NQA2	Peptidoglycan-binding LysM	ZMO0479	-2.47418	7.52208e-05	0.622471	0.019197
Zm4|ZMO0793	ZMO0793	Q5NPE3	Uncharacterized protein	ZMO0793	-2.50993	0.00101191	-1.71852	0.00713002
Zm4|ZMO0642	ZMO0642	Q5NPU1	Flagellar basal body-associated protein FliL	ZMO0642	-2.53184	0.19467	-2.57882	0.0949242
Zm4|ZMO1451	ZMO1451	Q5NMI5	Purine nucleoside permease	ZMO1451	-2.54031	0.00210877	-1.31064	0.00239786
Zm4|ZMO1466	ZMO1466	Q5NMH0	Alpha/beta hydrolase fold protein	ZMO1466	-2.55763	0.0162522	-1.7808	0.015018
Zm4|ZMO1248	ZMO1248	Q5NN38	Uncharacterized protein	ZMO1248	-2.76992	0.000989542	-0.862634	0.0502357
Zm4|ZMO0914	ZMO0914	Q5NP22	Bifunctional protein FolD [Includes: Methylenetetrahydrofolate dehydrogenase (EC 1.5.1.5); Methenyltetrahydrofolate cyclohydrolase (EC 3.5.4.9)]	folD ZMO0914	-2.94987	0.00311481	-0.269375	0.127715
Zm4|ZMO1788	ZMO1788	Q5NLJ8	Uncharacterized protein	ZMO1788	-2.95257	0.000785135	-1.86555	0.0144553
Zm4|ZMO0264	ZMO0264	Q5NQW6	Uncharacterized protein	ZMO0264	-2.98721	0.000192582	-1.27099	0.00172654
Zm4|ZMO1712	ZMO1712	Q5NLS4	Peptidyl-prolyl cis-trans isomerase (EC 5.2.1.8)	ZMO1712	-3.01393	0.000275478	-1.09768	0.00839216
Zm4|ZMO1728	ZMO1728	Q5NLQ8	Uncharacterized protein	ZMO1728	-3.07036	0.00467811	-1.80231	0.00846036
Zm4|ZMO2001	ZMO2001	D2N0V8	Uncharacterized protein	ZMO2001	-3.08049	0.0317778	4.04452	0.000104667
Zm4|ZMO0268	ZMO0268	Q5NQW2	Uncharacterized protein	ZMO0268	-3.08615	0.000433371	-0.780868	0.0538465
Zm4|ZMO0375	ZMO0375	P0DJA4	Extracellular sucrase (EC 3.2.1.26) (Beta-fructofuranosidase) (Invertase) (Protein B46) (Saccharase)	sacC invB sucE3 ZMO0375	-3.16414	0.00337592	3.77855	9.90031e-06
Zm4|ZMOp318	ZMOp318	NA	NA	NA	-3.30764	0.00138568	-2.24758	3.19955e-05
Zm4|ZMO1507	ZMO1507	Q5NMC9	Inorganic pyrophosphatase (EC 3.6.1.1) (Pyrophosphate phospho-hydrolase) (PPase)	ppa ZMO1507	-3.45793	6.34004e-05	0.04724	0.662641
Zm4|ZMO0961	ZMO0961	Q5NNX5	Cytochrome c class I	ZMO0961	-3.82371	0.0534625	-2.89162	0.04577
Zm4|ZMO0252	ZMO0252	Q5NQX8	Major intrinsic protein	ZMO0252	-3.95743	0.000981386	1.17013	0.00431285
Zm4|ZMO2031	ZMO2031	D2N0X9	50S ribosomal protein L32	rpmF ZMO2031	-4.19027	0.000203305	-1.26384	0.431643
Zm4|ZMO1976	ZMO1976	Q5NL10	Uncharacterized protein	ZMO1976	-4.45044	0.00106191	-1.73321	0.00466643
Zm4|ZMOp404	ZMOp404	NA	NA	NA	-5.40566	5.64007e-05	-3.42825	0.00895564
Zm4|ZMO0031	ZMO0031	Q5NRJ9	TonB-dependent receptor	ZMO0031	-5.73523	0.000167866	-6.1764	5.07288e-05
